# Supplementary material for: rac-2-(2-Chloro-6-methyl­quinolin-3-yl)-2,3-dihydro­quinolin-4(1H)-one
Source: Acta Crystallogr Sect E Struct Rep Online. 2012 May 12;68(Pt 6):o1701–2. doi: 10.1107/S1600536812020831 (PMC3379295; doi:10.1107/S1600536812020831)
Supplement: Supplementary file 1 [file e-68-o1701-sup1.cif]

##############################################################################
#                                                                            #
# This CIF contains the data in a paper accepted for publication in          #
# Acta Crystallographica Section E. It conforms to the requirements of       #
# Notes for Authors for Acta Crystallographica Section E, and has been       #
# peer reviewed under the auspices of the IUCr Commission on Journals.       #
#                                                                            #
# Full details of the Crystallographic Information File format               #
# are given in the paper "The Crystallographic Information File (CIF):       #
# a New Standard Archive File for Crystallography" by S. R. Hall, F. H.      #
# Allen and I. D. Brown [Acta Cryst. (1991), A47, 655-685].                  #
#                                                                            #
# The current version of the core CIF dictionary is obtainable from          #
# ftp://ftp.iucr.org/pub/cif_core.dic.                                       #
#                                                                            #
# Software is freely available for graphical display of the structure(s)     #
# in this CIF. For information consult the CIF software page                 #
# http://www.iucr.org/resources/cif/software.                                #
#                                                                            #
# This file may be used for bona fide research purposes within the           #
# scientific community so long as proper attribution is given to the journal # 
# article from which it was obtained.                                        #
#                                                                            #
##############################################################################
data_global
_audit_creation_method     'WinGX routine-INITIALISE'
_journal_date_recd_electronic     2012-04-18
_journal_date_accepted     2012-05-08
_journal_name_full     'Acta Crystallographica, Section E'
_journal_year     2012
_journal_volume     68
_journal_issue      6
_journal_page_first     o1701
_journal_page_last     o1702
_journal_paper_category     QO
_journal_paper_doi     10.1107/S1600536812020831
_journal_coeditor_code     ZS2200
_publ_contact_author_name     'Sofiane, Bouacida '
_publ_contact_author_address
;
Unit\'e de recherche de CHimie de l'Environnement
et Mol\'eculaire Structurale,
CHEMS, Universit\'e Mentouri-Constantine
25000 Algerie
;
_publ_contact_author_email     bouacida_sofiane@yahoo.fr
_publ_contact_author_fax     '00 (213) 31 81 88 16'
_publ_contact_author_phone     '00 (213) 74 45 27 14'
_publ_section_title
;\
<i>rac</i>-2-(2-Chloro-6-methylquinolin-3-yl)-2,3-dihydroquinolin-4(1<i>H</i>)-\
one
;
loop_
    _publ_author_name
    _publ_author_address
    'Bouraiou, Abdelmalek'
;
Laboratoire des Produits Naturels
d'Origine V\'eg\'etale et de Synth\`ese Organique (PHYSYNOR)
Universit\'e Mentouri-Constantine
25000 Constantine
Algeria
;
    'Bouacida, Sofiane'
;
Unit\'e de Recherche de Chimie de l'Environnement
et Mol\'eculaire Structurale (CHEMS), Universit\'e Mentouri-Constantine
25000 Algeria
;
    'Bertrand, Carboni'
;
UMR 6226 CNRS Sciences Chimiques de Rennes
Universit\'e de Rennes I
France
;
    'Roisnel, Thierry'
;
Centre de Difractom\'etrie X
UMR 6226 CNRS Unit\'e Sciences Chimiques de Rennes
Universit\'e de Rennes I
263 Avenue du G\'en\'eral Leclerc
35042 Rennes
France
;
    'Belfaitah, Ali'
;
Laboratoire des Produits Naturels
d'Origine V\'eg\'etale et de Synth\`ese Organique (PHYSYNOR)
Universit\'e Mentouri-Constantine
25000 Constantine
Algeria
;
data_I
_chemical_name_systematic
;
<i>rac</i>-2-(2-Chloro-6-methylquinolin-3-yl)-2,3-
dihydroquinolin-4(1<i>H</i>)-one
;
_chemical_formula_moiety     'C19 H15 Cl N2 O'
_chemical_formula_sum     'C19 H15 Cl N2 O'
_chemical_formula_iupac     'C19 H15 Cl N2 O'
_chemical_formula_weight     322.78
_symmetry_cell_setting     orthorhombic
_symmetry_space_group_name_H-M     'P b c a'
_symmetry_space_group_name_Hall     '-P 2ac 2ab'
loop_
    _space_group_symop_operation_xyz
    'x, y, z'
    '-x+1/2, -y, z+1/2'
    'x+1/2, -y+1/2, -z'
    '-x, y+1/2, -z+1/2'
    '-x, -y, -z'
    'x-1/2, y, -z-1/2'
    '-x-1/2, y-1/2, z'
    'x, -y-1/2, z-1/2'
_cell_length_a     13.8912(8)
_cell_length_b     12.4572(4)
_cell_length_c     17.8617(11)
_cell_angle_alpha     90
_cell_angle_beta     90
_cell_angle_gamma     90
_cell_volume     3090.9(3)
_cell_formula_units_Z     8
_cell_measurement_reflns_used     3949
_cell_measurement_theta_min     2.91
_cell_measurement_theta_max     27.485
_cell_measurement_temperature     295(2)
_exptl_crystal_description     Needle
_exptl_crystal_colour     colourless
_exptl_crystal_size_max     0.15
_exptl_crystal_size_mid     0.06
_exptl_crystal_size_min     0.05
_exptl_crystal_density_diffrn     1.387
_exptl_crystal_density_method     'not measured'
_exptl_crystal_F_000     1344
_exptl_absorpt_coefficient_mu     0.253
_exptl_absorpt_correction_type     none
_diffrn_ambient_temperature     295(2)
_diffrn_radiation_type     MoK\a
_diffrn_radiation_wavelength     0.71073
_diffrn_radiation_monochromator     graphite
_diffrn_measurement_device_type     'Nonius KappaCCD'
_diffrn_measurement_device     '95mm CCD camera on \k-goniostat'
_diffrn_measurement_method     'CCD rotation images, thick slices'
_diffrn_detector_area_resol_mean     9
_diffrn_reflns_number     6664
_diffrn_reflns_av_R_equivalents     0.0715
_diffrn_reflns_theta_min     2.93
_diffrn_reflns_theta_max     27.5
_diffrn_reflns_theta_full     27.5
_diffrn_measured_fraction_theta_max     0.995
_diffrn_measured_fraction_theta_full     0.995
_diffrn_reflns_limit_h_min     -18
_diffrn_reflns_limit_h_max     17
_diffrn_reflns_limit_k_min     -16
_diffrn_reflns_limit_k_max     16
_diffrn_reflns_limit_l_min     -23
_diffrn_reflns_limit_l_max     23
_refine_special_details
;
Refinement of <i>F</i>^2^ against ALL reflections. The weighted <i>R</i>-factor
<i>wR</i> and goodness of fit <i>S</i> are based on <i>F</i>^2^, conventional
<i>R</i>-factors <i>R</i> are based on <i>F</i>, with <i>F</i> set to zero for
negative <i>F</i>^2^. The threshold expression of <i>F</i>^2^ >
\s(<i>F</i>^2^) is used only for calculating <i>R</i>-factors(gt) <i>etc</i>.
and is not relevant to the choice of reflections for refinement.
<i>R</i>-factors based on <i>F</i>^2^ are statistically about twice as large
as those based on <i>F</i>, and <i>R</i>- factors based on ALL data will be
even larger.
;
_reflns_number_total     3537
_reflns_number_gt     1696
_reflns_threshold_expression     I>2\s(I)
_refine_ls_structure_factor_coef     Fsqd
_refine_ls_matrix_type     full
_refine_ls_R_factor_all     0.1516
_refine_ls_R_factor_gt     0.0619
_refine_ls_wR_factor_gt     0.1293
_refine_ls_wR_factor_ref     0.1688
_refine_ls_goodness_of_fit_ref     1.003
_refine_ls_restrained_S_all     1.003
_refine_ls_number_reflns     3537
_refine_ls_number_parameters     212
_refine_ls_number_restraints     0
_refine_ls_hydrogen_treatment     mixed
_refine_ls_weighting_scheme     calc
_refine_ls_weighting_details
         'calc w=1/[\s^2^(Fo^2^)+(0.0676P)^2^+0.5198P] where P=(Fo^2^+2Fc^2^)/3'
_atom_sites_solution_hydrogens     geom
_atom_sites_solution_primary     direct
_atom_sites_solution_secondary     difmap
_refine_ls_shift/su_max     0
_refine_ls_shift/su_mean     0
_refine_diff_density_max     0.207
_refine_diff_density_min     -0.267
_refine_ls_extinction_method     none
loop_
    _atom_type_symbol
    _atom_type_description
    _atom_type_scat_dispersion_real
    _atom_type_scat_dispersion_imag
    _atom_type_scat_source
    C C 0.0033 0.0016 'International Tables Vol C Tables 4.2.6.8 and 6.1.1.4'
    H H 0 0 'International Tables Vol C Tables 4.2.6.8 and 6.1.1.4'
    Cl Cl 0.1484 0.1585 'International Tables Vol C Tables 4.2.6.8 and 6.1.1.4'
    N N 0.0061 0.0033 'International Tables Vol C Tables 4.2.6.8 and 6.1.1.4'
    O O 0.0106 0.006 'International Tables Vol C Tables 4.2.6.8 and 6.1.1.4'
_computing_data_collection     'COLLECT (Nonius, 1998)'
_computing_cell_refinement     'SCALEPACK (Otwinowski & Minor, 1997)'
_computing_data_reduction     'DENZO and SCALEPACK (Otwinowski & Minor, 1997)'
_computing_structure_solution     'SIR2002 (Burla <i>et al.</i>, 2003)'
_computing_structure_refinement     'SHELXL97 (Sheldrick, 2008)'
_computing_molecular_graphics
              'ORTEP-3 (Farrugia,1997) and DIAMOND (Brandenburg & Berndt, 2001)'
_computing_publication_material     'WinGX (Farrugia, 1999)'
loop_
    _atom_site_type_symbol
    _atom_site_label
    _atom_site_fract_x
    _atom_site_fract_y
    _atom_site_fract_z
    _atom_site_U_iso_or_equiv
    _atom_site_adp_type
    _atom_site_calc_flag
    _atom_site_refinement_flags
    _atom_site_occupancy
    _atom_site_symmetry_multiplicity
    _atom_site_disorder_assembly
    _atom_site_disorder_group
    Cl Cl1 1.00123(7) 0.53833(7) 0.38618(6) 0.0598(3) Uani d . 1 1 . .
    O O1 1.00620(19) 0.1322(2) 0.36882(17) 0.0724(9) Uani d . 1 1 . .
    N N1 0.8795(2) 0.6237(2) 0.47797(17) 0.0467(7) Uani d . 1 1 . .
    N N2 0.7597(2) 0.3073(2) 0.34987(16) 0.0461(7) Uani d . 1 1 . .
    C C1 0.8911(2) 0.5416(2) 0.43385(19) 0.0430(8) Uani d . 1 1 . .
    C C2 0.8250(2) 0.4560(2) 0.42234(18) 0.0408(7) Uani d . 1 1 . .
    C C3 0.7405(2) 0.4630(2) 0.46099(18) 0.0430(8) Uani d . 1 1 . .
    H H3 0.6944 0.4096 0.4554 0.052 Uiso calc R 1 1 . .
    C C4 0.7221(2) 0.5504(2) 0.50953(18) 0.0411(8) Uani d . 1 1 . .
    C C5 0.6356(2) 0.5626(2) 0.54971(19) 0.0453(8) Uani d . 1 1 . .
    H H5 0.5879 0.5108 0.5447 0.054 Uiso calc R 1 1 . .
    C C6 0.6196(3) 0.6486(2) 0.59604(19) 0.0474(9) Uani d . 1 1 . .
    C C7 0.6938(3) 0.7251(3) 0.60359(19) 0.0515(9) Uani d . 1 1 . .
    H H7 0.6842 0.7834 0.6353 0.062 Uiso calc R 1 1 . .
    C C8 0.7791(3) 0.7169(2) 0.56608(19) 0.0508(9) Uani d . 1 1 . .
    H H8 0.8269 0.7682 0.5728 0.061 Uiso calc R 1 1 . .
    C C9 0.7940(2) 0.6298(2) 0.51708(19) 0.0424(8) Uani d . 1 1 . .
    C C10 0.5261(3) 0.6631(3) 0.6368(2) 0.0687(12) Uani d . 1 1 . .
    H H10A 0.4871 0.7146 0.6107 0.103 Uiso calc R 1 1 . .
    H H10B 0.5385 0.6883 0.6867 0.103 Uiso calc R 1 1 . .
    H H10C 0.4927 0.5957 0.6391 0.103 Uiso calc R 1 1 . .
    C C11 0.8477(2) 0.3617(2) 0.37226(19) 0.0442(8) Uani d . 1 1 . .
    H H11 0.8803 0.3883 0.3273 0.053 Uiso calc R 1 1 . .
    C C12 0.9131(3) 0.2810(2) 0.41094(19) 0.0479(9) Uani d . 1 1 . .
    H H12A 0.9741 0.3151 0.4226 0.058 Uiso calc R 1 1 . .
    H H12B 0.8838 0.2588 0.4577 0.058 Uiso calc R 1 1 . .
    C C13 0.9313(3) 0.1834(3) 0.3631(2) 0.0475(8) Uani d . 1 1 . .
    C C14 0.8524(2) 0.1510(2) 0.31357(18) 0.0420(8) Uani d . 1 1 . .
    C C15 0.7678(2) 0.2110(2) 0.31041(18) 0.0412(8) Uani d . 1 1 . .
    C C16 0.6899(3) 0.1735(3) 0.2677(2) 0.0523(9) Uani d . 1 1 . .
    H H16 0.633 0.2127 0.266 0.063 Uiso calc R 1 1 . .
    C C17 0.6976(3) 0.0793(3) 0.2284(2) 0.0534(9) Uani d . 1 1 . .
    H H17 0.6453 0.0546 0.2008 0.064 Uiso calc R 1 1 . .
    C C18 0.7825(3) 0.0204(3) 0.2292(2) 0.0559(9) Uani d . 1 1 . .
    H H18 0.7878 -0.0423 0.2012 0.067 Uiso calc R 1 1 . .
    C C19 0.8584(3) 0.0556(2) 0.2717(2) 0.0505(9) Uani d . 1 1 . .
    H H19 0.915 0.0157 0.2728 0.061 Uiso calc R 1 1 . .
    H H2 0.717(3) 0.348(2) 0.3321(19) 0.05 Uiso d . 1 1 . .
loop_
    _atom_site_aniso_label
    _atom_site_aniso_U_11
    _atom_site_aniso_U_22
    _atom_site_aniso_U_33
    _atom_site_aniso_U_12
    _atom_site_aniso_U_13
    _atom_site_aniso_U_23
    Cl1 0.0485(5) 0.0545(5) 0.0763(7) -0.0051(4) 0.0144(5) 0.0027(5)
    O1 0.0539(18) 0.0643(16) 0.099(2) 0.0201(13) -0.0134(16) -0.0173(15)
    N1 0.0479(18) 0.0388(14) 0.0534(17) -0.0029(13) -0.0024(14) -0.0010(13)
    N2 0.0408(17) 0.0419(15) 0.0554(18) 0.0075(12) -0.0080(14) -0.0077(13)
    C1 0.0382(19) 0.0412(17) 0.050(2) 0.0007(14) 0.0014(15) 0.0067(15)
    C2 0.0450(19) 0.0353(16) 0.0421(18) 0.0008(14) -0.0046(16) 0.0041(14)
    C3 0.045(2) 0.0360(16) 0.0482(19) -0.0027(14) -0.0011(16) -0.0015(15)
    C4 0.047(2) 0.0352(15) 0.0412(18) 0.0007(15) 0.0025(15) 0.0043(14)
    C5 0.047(2) 0.0378(16) 0.051(2) -0.0021(14) -0.0016(17) 0.0033(15)
    C6 0.057(2) 0.0407(17) 0.045(2) 0.0054(16) 0.0057(17) 0.0048(15)
    C7 0.062(2) 0.0438(18) 0.049(2) 0.0108(17) -0.0084(19) -0.0058(16)
    C8 0.059(2) 0.0394(17) 0.053(2) -0.0029(16) -0.0091(19) -0.0063(16)
    C9 0.043(2) 0.0382(16) 0.0454(19) -0.0004(14) -0.0040(16) 0.0028(14)
    C10 0.075(3) 0.054(2) 0.078(3) 0.007(2) 0.022(2) -0.004(2)
    C11 0.042(2) 0.0401(17) 0.050(2) 0.0005(14) -0.0020(16) -0.0038(15)
    C12 0.047(2) 0.0439(18) 0.053(2) 0.0052(15) -0.0083(17) -0.0013(15)
    C13 0.042(2) 0.0461(18) 0.054(2) 0.0036(16) 0.0013(17) 0.0044(16)
    C14 0.044(2) 0.0397(16) 0.0423(19) -0.0002(14) 0.0043(15) 0.0014(14)
    C15 0.042(2) 0.0396(16) 0.0419(18) 0.0000(14) 0.0038(15) 0.0004(14)
    C16 0.047(2) 0.055(2) 0.055(2) -0.0028(16) -0.0017(17) -0.0058(17)
    C17 0.060(3) 0.053(2) 0.047(2) -0.0127(17) -0.0048(19) -0.0062(16)
    C18 0.071(3) 0.0454(18) 0.051(2) -0.0023(18) 0.005(2) -0.0066(16)
    C19 0.061(2) 0.0423(17) 0.048(2) 0.0054(16) 0.0067(19) 0.0001(16)
_geom_special_details
;
All e.s.d.'s (except the e.s.d. in the dihedral angle between two l.s. planes)
are estimated using the full covariance matrix. The cell e.s.d.'s are taken
into account individually in the estimation of e.s.d.'s in distances, angles
and torsion angles; correlations between e.s.d.'s in cell parameters are only
used when they are defined by crystal symmetry. An approximate (isotropic)
treatment of cell e.s.d.'s is used for estimating e.s.d.'s involving l.s.
planes.
;
loop_
    _geom_bond_atom_site_label_1
    _geom_bond_atom_site_label_2
    _geom_bond_site_symmetry_2
    _geom_bond_distance
    _geom_bond_publ_flag
    Cl1 C1 . 1.751(3) ?
    O1 C13 . 1.224(4) ?
    N1 C1 . 1.301(4) ?
    N1 C9 . 1.380(4) ?
    N2 C15 . 1.395(4) ?
    N2 C11 . 1.454(4) ?
    N2 H2 . 0.85(3) ?
    C1 C2 . 1.423(4) ?
    C2 C3 . 1.364(5) ?
    C2 C11 . 1.509(4) ?
    C3 C4 . 1.415(4) ?
    C3 H3 . 0.93 ?
    C4 C5 . 1.407(5) ?
    C4 C9 . 1.412(4) ?
    C5 C6 . 1.372(4) ?
    C5 H5 . 0.93 ?
    C6 C7 . 1.410(5) ?
    C6 C10 . 1.500(5) ?
    C7 C8 . 1.365(5) ?
    C7 H7 . 0.93 ?
    C8 C9 . 1.409(4) ?
    C8 H8 . 0.93 ?
    C10 H10A . 0.96 ?
    C10 H10B . 0.96 ?
    C10 H10C . 0.96 ?
    C11 C12 . 1.522(4) ?
    C11 H11 . 0.98 ?
    C12 C13 . 1.507(4) ?
    C12 H12A . 0.97 ?
    C12 H12B . 0.97 ?
    C13 C14 . 1.466(5) ?
    C14 C15 . 1.395(4) ?
    C14 C19 . 1.406(4) ?
    C15 C16 . 1.404(4) ?
    C16 C17 . 1.372(4) ?
    C16 H16 . 0.93 ?
    C17 C18 . 1.389(5) ?
    C17 H17 . 0.93 ?
    C18 C19 . 1.372(5) ?
    C18 H18 . 0.93 ?
    C19 H19 . 0.93 ?
loop_
    _geom_angle_atom_site_label_1
    _geom_angle_atom_site_label_2
    _geom_angle_atom_site_label_3
    _geom_angle_site_symmetry_1
    _geom_angle_site_symmetry_3
    _geom_angle
    _geom_angle_publ_flag
    C1 N1 C9 . . 117.2(3) ?
    C15 N2 C11 . . 118.2(3) ?
    C15 N2 H2 . . 112(2) ?
    C11 N2 H2 . . 115(2) ?
    N1 C1 C2 . . 126.6(3) ?
    N1 C1 Cl1 . . 114.9(2) ?
    C2 C1 Cl1 . . 118.4(2) ?
    C3 C2 C1 . . 115.7(3) ?
    C3 C2 C11 . . 122.0(3) ?
    C1 C2 C11 . . 122.3(3) ?
    C2 C3 C4 . . 121.1(3) ?
    C2 C3 H3 . . 119.5 ?
    C4 C3 H3 . . 119.5 ?
    C5 C4 C9 . . 118.7(3) ?
    C5 C4 C3 . . 123.4(3) ?
    C9 C4 C3 . . 118.0(3) ?
    C6 C5 C4 . . 122.0(3) ?
    C6 C5 H5 . . 119 ?
    C4 C5 H5 . . 119 ?
    C5 C6 C7 . . 117.9(3) ?
    C5 C6 C10 . . 121.8(3) ?
    C7 C6 C10 . . 120.3(3) ?
    C8 C7 C6 . . 122.4(3) ?
    C8 C7 H7 . . 118.8 ?
    C6 C7 H7 . . 118.8 ?
    C7 C8 C9 . . 119.4(3) ?
    C7 C8 H8 . . 120.3 ?
    C9 C8 H8 . . 120.3 ?
    N1 C9 C8 . . 118.9(3) ?
    N1 C9 C4 . . 121.5(3) ?
    C8 C9 C4 . . 119.6(3) ?
    C6 C10 H10A . . 109.5 ?
    C6 C10 H10B . . 109.5 ?
    H10A C10 H10B . . 109.5 ?
    C6 C10 H10C . . 109.5 ?
    H10A C10 H10C . . 109.5 ?
    H10B C10 H10C . . 109.5 ?
    N2 C11 C2 . . 110.5(3) ?
    N2 C11 C12 . . 108.6(3) ?
    C2 C11 C12 . . 111.7(3) ?
    N2 C11 H11 . . 108.7 ?
    C2 C11 H11 . . 108.7 ?
    C12 C11 H11 . . 108.7 ?
    C13 C12 C11 . . 112.1(3) ?
    C13 C12 H12A . . 109.2 ?
    C11 C12 H12A . . 109.2 ?
    C13 C12 H12B . . 109.2 ?
    C11 C12 H12B . . 109.2 ?
    H12A C12 H12B . . 107.9 ?
    O1 C13 C14 . . 122.8(3) ?
    O1 C13 C12 . . 121.0(3) ?
    C14 C13 C12 . . 116.1(3) ?
    C15 C14 C19 . . 118.8(3) ?
    C15 C14 C13 . . 120.5(3) ?
    C19 C14 C13 . . 120.6(3) ?
    C14 C15 N2 . . 120.5(3) ?
    C14 C15 C16 . . 119.5(3) ?
    N2 C15 C16 . . 119.9(3) ?
    C17 C16 C15 . . 120.2(3) ?
    C17 C16 H16 . . 119.9 ?
    C15 C16 H16 . . 119.9 ?
    C16 C17 C18 . . 120.9(3) ?
    C16 C17 H17 . . 119.6 ?
    C18 C17 H17 . . 119.6 ?
    C19 C18 C17 . . 119.3(3) ?
    C19 C18 H18 . . 120.4 ?
    C17 C18 H18 . . 120.4 ?
    C18 C19 C14 . . 121.3(3) ?
    C18 C19 H19 . . 119.4 ?
    C14 C19 H19 . . 119.4 ?
loop_
    _geom_torsion_atom_site_label_1
    _geom_torsion_atom_site_label_2
    _geom_torsion_atom_site_label_3
    _geom_torsion_atom_site_label_4
    _geom_torsion_site_symmetry_1
    _geom_torsion_site_symmetry_2
    _geom_torsion_site_symmetry_3
    _geom_torsion_site_symmetry_4
    _geom_torsion
    _geom_torsion_publ_flag
    C9 N1 C1 C2 . . . . -1.0(5) ?
    C9 N1 C1 Cl1 . . . . -179.8(2) ?
    N1 C1 C2 C3 . . . . 1.2(5) ?
    Cl1 C1 C2 C3 . . . . 180.0(2) ?
    N1 C1 C2 C11 . . . . -177.2(3) ?
    Cl1 C1 C2 C11 . . . . 1.6(4) ?
    C1 C2 C3 C4 . . . . -0.5(5) ?
    C11 C2 C3 C4 . . . . 177.9(3) ?
    C2 C3 C4 C5 . . . . 178.9(3) ?
    C2 C3 C4 C9 . . . . -0.4(5) ?
    C9 C4 C5 C6 . . . . -0.4(5) ?
    C3 C4 C5 C6 . . . . -179.6(3) ?
    C4 C5 C6 C7 . . . . -1.0(5) ?
    C4 C5 C6 C10 . . . . 177.9(3) ?
    C5 C6 C7 C8 . . . . 0.8(5) ?
    C10 C6 C7 C8 . . . . -178.2(3) ?
    C6 C7 C8 C9 . . . . 0.9(5) ?
    C1 N1 C9 C8 . . . . 179.3(3) ?
    C1 N1 C9 C4 . . . . 0.0(5) ?
    C7 C8 C9 N1 . . . . 178.4(3) ?
    C7 C8 C9 C4 . . . . -2.3(5) ?
    C5 C4 C9 N1 . . . . -178.6(3) ?
    C3 C4 C9 N1 . . . . 0.7(5) ?
    C5 C4 C9 C8 . . . . 2.0(5) ?
    C3 C4 C9 C8 . . . . -178.7(3) ?
    C15 N2 C11 C2 . . . . -172.8(3) ?
    C15 N2 C11 C12 . . . . -50.0(4) ?
    C3 C2 C11 N2 . . . . 21.5(4) ?
    C1 C2 C11 N2 . . . . -160.2(3) ?
    C3 C2 C11 C12 . . . . -99.5(4) ?
    C1 C2 C11 C12 . . . . 78.8(4) ?
    N2 C11 C12 C13 . . . . 54.4(4) ?
    C2 C11 C12 C13 . . . . 176.5(3) ?
    C11 C12 C13 O1 . . . . 151.2(3) ?
    C11 C12 C13 C14 . . . . -32.2(4) ?
    O1 C13 C14 C15 . . . . 178.7(3) ?
    C12 C13 C14 C15 . . . . 2.1(5) ?
    O1 C13 C14 C19 . . . . 2.3(5) ?
    C12 C13 C14 C19 . . . . -174.2(3) ?
    C19 C14 C15 N2 . . . . -178.6(3) ?
    C13 C14 C15 N2 . . . . 5.0(5) ?
    C19 C14 C15 C16 . . . . 2.0(5) ?
    C13 C14 C15 C16 . . . . -174.4(3) ?
    C11 N2 C15 C14 . . . . 20.8(4) ?
    C11 N2 C15 C16 . . . . -159.8(3) ?
    C14 C15 C16 C17 . . . . -1.0(5) ?
    N2 C15 C16 C17 . . . . 179.6(3) ?
    C15 C16 C17 C18 . . . . -1.0(5) ?
    C16 C17 C18 C19 . . . . 1.9(6) ?
    C17 C18 C19 C14 . . . . -0.9(5) ?
    C15 C14 C19 C18 . . . . -1.0(5) ?
    C13 C14 C19 C18 . . . . 175.3(3) ?
loop_
    _geom_hbond_atom_site_label_D
    _geom_hbond_atom_site_label_H
    _geom_hbond_atom_site_label_A
    _geom_hbond_site_symmetry_A
    _geom_hbond_distance_DH
    _geom_hbond_distance_HA
    _geom_hbond_distance_DA
    _geom_hbond_angle_DHA
    _geom_hbond_publ_flag
    C3 H3 N2 . 0.93 2.45 2.788(4) 102 no
    C11 H11 Cl1 . 0.98 2.72 3.074(3) 102 no
    C17 H17 O1 6_556 0.93 2.49 3.243(5) 138 yes
_iucr_refine_instructions_details
;
TITL import in P c a b           New: Pbca
CELL  0.71073  13.8912  12.4572  17.8617   90.000   90.000   90.000
ZERR     8.00   0.0008   0.0004   0.0011    0.000    0.000    0.000
LATT   1
SYMM  1/2 - X, - Y, 1/2 + Z
SYMM  1/2 + X, 1/2 - Y, - Z
SYMM  - X, 1/2 + Y, 1/2 - Z
SFAC  C    H    CL   N    O
UNIT  152  120  8    16   8
MERG   2
FMAP   2
PLAN   20
ACTA
BOND   $H
CONF
L.S.   5
WGHT    0.067600    0.519800
FVAR       0.15207
CL1   3    1.001227    0.538328    0.386177    11.00000    0.04852    0.05446 =
         0.07634    0.00269    0.01439   -0.00511
O1    5    1.006197    0.132216    0.368825    11.00000    0.05387    0.06426 =
         0.09895   -0.01727   -0.01337    0.02009
N1    4    0.879487    0.623681    0.477971    11.00000    0.04786    0.03879 =
         0.05344   -0.00102   -0.00240   -0.00294
N2    4    0.759712    0.307259    0.349866    11.00000    0.04084    0.04194 =
         0.05542   -0.00765   -0.00803    0.00747
C1    1    0.891105    0.541609    0.433852    11.00000    0.03816    0.04116 =
         0.04963    0.00669    0.00139    0.00075
C2    1    0.824991    0.455957    0.422342    11.00000    0.04504    0.03529 =
         0.04210    0.00411   -0.00460    0.00084
C3    1    0.740541    0.463031    0.460992    11.00000    0.04465    0.03599 =
         0.04823   -0.00147   -0.00114   -0.00274
AFIX  43
H3    2    0.694373    0.409574    0.455354    11.00000   -1.20000
AFIX   0
C4    1    0.722059    0.550413    0.509532    11.00000    0.04697    0.03525 =
         0.04123    0.00435    0.00253    0.00069
C5    1    0.635617    0.562601    0.549708    11.00000    0.04686    0.03782 =
         0.05114    0.00332   -0.00159   -0.00212
AFIX  43
H5    2    0.587866    0.510769    0.544698    11.00000   -1.20000
AFIX   0
C6    1    0.619619    0.648598    0.596040    11.00000    0.05681    0.04072 =
         0.04470    0.00477    0.00565    0.00540
C7    1    0.693756    0.725136    0.603594    11.00000    0.06155    0.04383 =
         0.04917   -0.00578   -0.00837    0.01082
AFIX  43
H7    2    0.684196    0.783387    0.635300    11.00000   -1.20000
AFIX   0
C8    1    0.779051    0.716882    0.566083    11.00000    0.05936    0.03941 =
         0.05349   -0.00626   -0.00911   -0.00291
AFIX  43
H8    2    0.826864    0.768245    0.572799    11.00000   -1.20000
AFIX   0
C9    1    0.793971    0.629777    0.517076    11.00000    0.04347    0.03817 =
         0.04544    0.00275   -0.00396   -0.00041
C10   1    0.526074    0.663107    0.636786    11.00000    0.07495    0.05357 =
         0.07760   -0.00369    0.02228    0.00700
AFIX 137
H10A  2    0.487129    0.714637    0.610714    11.00000   -1.50000
H10B  2    0.538529    0.688267    0.686655    11.00000   -1.50000
H10C  2    0.492707    0.595699    0.639060    11.00000   -1.50000
AFIX   0
C11   1    0.847703    0.361738    0.372263    11.00000    0.04225    0.04014 =
         0.05017   -0.00379   -0.00200    0.00055
AFIX  13
H11   2    0.880267    0.388313    0.327258    11.00000   -1.20000
AFIX   0
C12   1    0.913140    0.280962    0.410936    11.00000    0.04685    0.04392 =
         0.05304   -0.00135   -0.00827    0.00521
AFIX  23
H12A  2    0.974098    0.315097    0.422550    11.00000   -1.20000
H12B  2    0.883815    0.258780    0.457731    11.00000   -1.20000
AFIX   0
C13   1    0.931306    0.183373    0.363148    11.00000    0.04223    0.04612 =
         0.05417    0.00438    0.00127    0.00359
C14   1    0.852396    0.150974    0.313571    11.00000    0.04395    0.03973 =
         0.04230    0.00144    0.00427   -0.00019
C15   1    0.767755    0.211034    0.310413    11.00000    0.04219    0.03958 =
         0.04189    0.00039    0.00375   -0.00003
C16   1    0.689917    0.173511    0.267679    11.00000    0.04673    0.05534 =
         0.05487   -0.00579   -0.00167   -0.00280
AFIX  43
H16   2    0.632951    0.212659    0.266015    11.00000   -1.20000
AFIX   0
C17   1    0.697572    0.079319    0.228368    11.00000    0.05989    0.05332 =
         0.04694   -0.00624   -0.00477   -0.01269
AFIX  43
H17   2    0.645259    0.054591    0.200831    11.00000   -1.20000
AFIX   0
C18   1    0.782470    0.020371    0.229157    11.00000    0.07135    0.04541 =
         0.05103   -0.00664    0.00453   -0.00229
AFIX  43
H18   2    0.787769   -0.042303    0.201168    11.00000   -1.20000
AFIX   0
C19   1    0.858406    0.055630    0.271678    11.00000    0.06148    0.04226 =
         0.04784    0.00008    0.00670    0.00538
AFIX  43
H19   2    0.914954    0.015698    0.272818    11.00000   -1.20000
AFIX   0
H2    2    0.716536    0.348042    0.332081    11.00000   10.05000
HKLF    4  1.0  0.00 -1.00  0.00  1.00  0.00  0.00  0.00  0.00  1.00
REM  import in P c a b           New: Pbca
REM R1 =  0.0619 for   1696 Fo > 4sig(Fo)  and  0.1516 for all   3537 data
REM    212 parameters refined using      0 restraints
END
WGHT      0.0668      0.5551
REM Highest difference peak  0.207,  deepest hole -0.267,  1-sigma level  0.055
Q1    1   1.0058  0.6580  0.3697  11.00000  0.05    0.21
Q2    1   1.0356  0.6253  0.3287  11.00000  0.05    0.20
Q3    1   0.9526  0.5662  0.3087  11.00000  0.05    0.18
Q4    1   0.8169  0.3954  0.5483  11.00000  0.05    0.18
Q5    1   0.9941  0.6473  0.4494  11.00000  0.05    0.18
Q6    1   0.6129  0.6158  0.5610  11.00000  0.05    0.17
Q7    1   1.0859  0.3385  0.3475  11.00000  0.05    0.17
Q8    1   0.9512  0.3149  0.5177  11.00000  0.05    0.17
Q9    1   0.6343  0.2117  0.3615  11.00000  0.05    0.17
Q10   1   0.7749  0.5031  0.5796  11.00000  0.05    0.17
Q11   1   0.9997  0.3800  0.4986  11.00000  0.05    0.16
Q12   1   0.9440  0.5078  0.2829  11.00000  0.05    0.16
Q13   1   0.5127  0.7747  0.6390  11.00000  0.05    0.16
Q14   1   1.0498  0.3630  0.4624  11.00000  0.05    0.16
Q15   1   0.8312  0.3367  0.2682  11.00000  0.05    0.16
Q16   1   0.9330  0.5604  0.5320  11.00000  0.05    0.16
Q17   1   0.4503  0.6411  0.7912  11.00000  0.05    0.16
Q18   1   0.6540  0.4295  0.2967  11.00000  0.05    0.16
Q19   1   0.5651  0.1562  0.2300  11.00000  0.05    0.16
Q20   1   0.9574  0.3576  0.3307  11.00000  0.05    0.15
;
