# Supplementary material for: rac-2-(2-Chloro-6-methyl­quinolin-3-yl)-2,3-dihydro­quinolin-4(1H)-one
Source: Acta Crystallogr Sect E Struct Rep Online. 2012 May 12;68(Pt 6):o1701–2. doi: 10.1107/S1600536812020831 (PMC3379295; doi:10.1107/S1600536812020831)
Supplement: Supplementary file 2 [file e-68-o1701-Isup2.hkl]

#
# h,k,l, Fc-squared, Fo-squared, sigma(Fo-squared) and status flag
#
data_I
_shelx_title ' import in P c a b           New: Pbca'
_shelx_refln_list_code          4
_shelx_F_calc_maximum      295.53
_exptl_crystal_F_000      1344.00
_reflns_d_resolution_high  0.7696
 
loop_
 _symmetry_equiv_pos_as_xyz
 'x, y, z'
 '-x+1/2, -y, z+1/2'
 'x+1/2, -y+1/2, -z'
 '-x, y+1/2, -z+1/2'
 '-x, -y, -z'
 'x-1/2, y, -z-1/2'
 '-x-1/2, y-1/2, z'
 'x, -y-1/2, z-1/2'
 
_cell_length_a    13.8912
_cell_length_b    12.4572
_cell_length_c    17.8617
_cell_angle_alpha  90.000
_cell_angle_beta   90.000
_cell_angle_gamma  90.000
 
_shelx_F_squared_multiplier     1.000
 
loop_
 _refln_index_h
 _refln_index_k
 _refln_index_l
 _refln_F_squared_calc
 _refln_F_squared_meas
 _refln_F_squared_sigma
 _refln_observed_status
   2   0   0    26839.39    22524.95    830.25 o
   4   0   0    14853.82    13543.51    436.75 o
   6   0   0     7784.95     7325.26    268.10 o
   8   0   0    15401.53    15921.84    531.88 o
  10   0   0     3956.11     3939.38    190.27 o
  12   0   0      498.19      518.91    138.38 o
  14   0   0     1386.35     1470.24    108.11 o
  16   0   0      468.76      614.04     99.46 o
  18   0   0       65.17      129.73     90.81 o
   2   1   0    20292.96    17370.46    458.37 o
   4   1   0     3075.58     2534.00    125.40 o
   6   1   0      495.46      471.34     43.24 o
   8   1   0      377.43      367.56     60.54 o
  10   1   0       14.86       12.97     56.22 o
  12   1   0     1099.95     1029.17     69.19 o
  14   1   0      448.43      510.26     47.57 o
  16   1   0        0.29       12.97     38.92 o
  18   1   0       11.85      -56.22    151.35 o
   0   2   0     3976.32     3675.60    168.65 o
   4   2   0      554.80      510.26     38.92 o
   6   2   0     7814.28     7563.09    151.35 o
   8   2   0     5051.03     4877.74    121.08 o
  10   2   0     1285.30     1232.41     69.19 o
  12   2   0      195.87      134.05     43.24 o
  14   2   0      280.98      220.54     51.89 o
  16   2   0      134.94       86.48     43.24 o
   2   3   0       80.05      129.73     17.30 o
   4   3   0     1186.66     1206.46     43.24 o
   6   3   0     1981.78     2015.09     60.54 o
   8   3   0     3424.67     3727.49    103.78 o
  10   3   0       31.29       38.92     38.92 o
  12   3   0      642.59      583.77     60.54 o
  14   3   0       31.07      -25.95     38.92 o
  16   3   0       18.61       21.62     47.57 o
   0   4   0      180.59      103.78     34.59 o
   2   4   0     2684.47     3009.67     56.22 o
   4   4   0     8995.58     9029.00    155.67 o
   6   4   0     2998.65     3364.26     86.48 o
   8   4   0       11.63      -38.92     38.92 o
  10   4   0      221.42      224.86     43.24 o
  12   4   0      763.77      851.87     60.54 o
  14   4   0        1.02        0.00     51.89 o
  16   4   0        1.72       77.84     43.24 o
   2   5   0      523.15      510.26     30.27 o
   4   5   0     3479.90     3982.62     82.16 o
   6   5   0     1223.24     1500.51     51.89 o
   8   5   0      252.40      341.61     34.59 o
  10   5   0        0.23      138.38     51.89 o
  12   5   0      115.69       77.84     47.57 o
  14   5   0       44.77       30.27     38.92 o
  16   5   0       77.40       73.51     51.89 o
   0   6   0     4036.96     4125.32    147.02 o
   2   6   0     1054.48     1055.11     43.24 o
   4   6   0      822.13      843.23     25.95 o
   6   6   0       13.31       -8.65     25.95 o
   8   6   0      126.21      147.02     30.27 o
  10   6   0       99.60       47.57     38.92 o
  12   6   0       97.51      125.40     34.59 o
  14   6   0        2.63      -21.62     43.24 o
  16   6   0        3.30        4.32     43.24 o
   2   7   0     2572.08     2646.43     77.84 o
   4   7   0      137.84      203.24     17.30 o
   6   7   0      442.44      402.15     25.95 o
   8   7   0       51.89       47.57     30.27 o
  10   7   0      207.53      142.70     34.59 o
  12   7   0      308.62      211.89     47.57 o
  14   7   0       16.15       21.62     38.92 o
  16   7   0       20.25       21.62     77.84 o
   0   8   0     2679.35     2681.03     77.84 o
   2   8   0      443.43      488.64     38.92 o
   4   8   0      727.90      782.69     43.24 o
   6   8   0      149.69      177.29     21.62 o
   8   8   0        2.48       34.59     30.27 o
  10   8   0      184.52      242.16     43.24 o
  12   8   0      149.80      147.02     43.24 o
  14   8   0        0.23       30.27     43.24 o
   2   9   0      131.20      164.32     30.27 o
   4   9   0     1082.93     1089.71     51.89 o
   6   9   0        0.90       43.24     34.59 o
   8   9   0      432.49      402.15     30.27 o
  10   9   0      104.67       77.84     25.95 o
  12   9   0       26.96       47.57     34.59 o
  14   9   0        0.25       17.30     47.57 o
   0  10   0     5852.60     6438.79    164.32 o
   2  10   0      449.64      570.80     47.57 o
   4  10   0      163.10      142.70     34.59 o
   6  10   0     2619.58     2689.67    116.75 o
   8  10   0     1195.73     1271.33     73.51 o
  10  10   0       87.74      116.75     25.95 o
  12  10   0        5.96        0.00     38.92 o
  14  10   0      116.82       34.59     51.89 o
   2  11   0      551.74      449.72     38.92 o
   4  11   0        0.06      -30.27     30.27 o
   6  11   0      914.41      925.39     64.86 o
   8  11   0      112.44       77.84     43.24 o
  10  11   0      198.71      185.94     43.24 o
  12  11   0       39.66       34.59     38.92 o
   0  12   0     5555.04     6136.09    198.91 o
   2  12   0       39.32       47.57     25.95 o
   4  12   0      645.59      497.29     47.57 o
   6  12   0       16.91      -12.97     38.92 o
   8  12   0     1119.86     1176.19     86.48 o
  10  12   0      158.96      207.56     43.24 o
  12  12   0      200.58       77.84     47.57 o
   2  13   0      234.39      220.54     25.95 o
   4  13   0      205.75      203.24     38.92 o
   6  13   0      182.72      177.29     47.57 o
   8  13   0       53.75       60.54     34.59 o
  10  13   0       49.35       -8.65     38.92 o
   0  14   0        0.39      108.11     51.89 o
   2  14   0      307.42      311.34     30.27 o
   4  14   0      404.63      397.83     47.57 o
   6  14   0       15.82       47.57     43.24 o
   8  14   0       14.94      125.40     51.89 o
   2  15   0       74.55       43.24     17.30 o
   4  15   0       13.20       47.57     34.59 o
   6  15   0      122.26      237.83    129.73 o
   0  16   0       96.77      151.35    151.35 o
   2  16   0        3.06       95.13     60.54 o
   2   1   1     1785.55     1430.46     45.55 o
   4   1   1       78.85      -34.40     34.40 o
   5   1   1      848.43      812.33     28.78 o
   6   1   1        7.15      -22.78     22.78 o
   7   1   1     1619.14     1635.87     42.48 o
   8   1   1      104.65       51.35     30.27 o
   9   1   1      535.31      529.46     38.92 o
  10   1   1       51.06       77.84     35.19 o
  11   1   1     2104.63     2367.36     72.62 o
  12   1   1      725.79      742.56     43.63 o
  13   1   1        0.39       28.23     25.86 o
  14   1   1       40.43       53.07     30.04 o
  15   1   1       53.69       93.40     38.92 o
  16   1   1       16.52        1.59     28.93 o
  17   1   1       83.04       96.37     31.13 o
   0   2   1     9689.75     8622.53    164.32 o
   1   2   1    11433.56    10329.09    112.77 o
   3   2   1     4081.20     3890.37     71.81 o
   4   2   1      410.44      371.82     27.98 o
   5   2   1      557.02      486.77     34.59 o
   6   2   1     3203.20     3099.27     86.48 o
   7   2   1     1034.79     1206.46     47.57 o
   8   2   1       17.40      -47.57     47.57 o
   9   2   1        0.64       26.63     45.40 o
  10   2   1      873.97      893.46     41.19 o
  11   2   1     1342.53     1498.43     55.04 o
  12   2   1       90.69       30.50     45.40 o
  13   2   1      759.46      852.37     51.89 o
  14   2   1      345.87      403.36     77.84 o
  15   2   1        6.56       31.71     35.19 o
  16   2   1      120.18       95.17     47.57 o
  17   2   1        0.19      -28.93     28.93 o
   1   3   1    11743.99    10581.66    288.84 o
   2   3   1     2582.64     2489.49     82.16 o
   3   3   1    15368.54    14106.54    206.24 o
   4   3   1      544.15      521.15     21.40 o
   5   3   1     1791.54     1637.78     49.73 o
   6   3   1      672.55      761.09     41.08 o
   7   3   1     4604.82     4653.37    114.59 o
   8   3   1       36.30       50.74     22.78 o
   9   3   1       66.89      125.91     30.12 o
  10   3   1      351.57      366.95     35.06 o
  11   3   1     1962.73     2141.66     84.32 o
  12   3   1      281.92      262.82     37.40 o
  13   3   1       12.48       33.77     32.00 o
  14   3   1        3.27      -30.12     30.12 o
  15   3   1      139.82      164.19     33.22 o
  16   3   1        7.86        8.17     27.01 o
  17   3   1      153.69      126.00     51.89 o
   0   4   1    10813.38     9647.37    172.97 o
   1   4   1      223.02      172.12     13.51 o
   2   4   1     1324.51     1174.32     22.78 o
   3   4   1     1285.95     1247.95     25.95 o
   4   4   1     2363.69     2159.50     41.19 o
   5   4   1      274.11      268.73     18.35 o
   6   4   1      483.08      441.31     54.05 o
   7   4   1     1573.27     1464.30     38.13 o
   8   4   1     2231.70     2256.31     54.03 o
   9   4   1      144.84      204.10     32.00 o
  10   4   1      644.16      547.42     35.06 o
  11   4   1       34.58       34.59     30.58 o
  12   4   1       28.73       45.40     33.63 o
  13   4   1       10.81      -14.50     25.95 o
  14   4   1       68.52      127.91     30.58 o
  15   4   1       28.13       30.08     35.06 o
  16   4   1        6.64       78.75     27.98 o
  17   4   1       17.88      -35.19     35.19 o
   1   5   1      377.32      371.93     15.29 o
   2   5   1      143.41      119.26     25.95 o
   3   5   1     1190.13     1111.60     21.40 o
   4   5   1      111.84      106.34     10.38 o
   5   5   1      616.58      620.25     22.78 o
   6   5   1      218.93      199.14     25.95 o
   7   5   1      275.88      290.89     25.86 o
   8   5   1      180.49      270.79     27.01 o
   9   5   1      413.05      400.56     30.58 o
  10   5   1      111.47      112.75     27.01 o
  11   5   1      198.65      140.47     32.00 o
  12   5   1      189.23      148.00     28.93 o
  13   5   1      188.95      118.26     31.13 o
  14   5   1        6.44       34.81     30.12 o
  15   5   1        0.19        8.26     33.22 o
  16   5   1        2.98       -4.32     27.52 o
  17   5   1        5.02       28.00     29.46 o
   0   6   1     2469.69     2702.65     56.22 o
   1   6   1      181.97      220.08     19.46 o
   2   6   1      614.14      644.31     20.76 o
   3   6   1       13.26       37.96     13.51 o
   4   6   1        3.95       -3.09     10.38 o
   5   6   1        3.21        6.49     12.23 o
   6   6   1      478.93      463.79     20.76 o
   7   6   1       85.67      108.28     18.35 o
   8   6   1      457.07      415.13     27.01 o
   9   6   1        1.68       73.51     24.46 o
  10   6   1      176.57      200.85     25.86 o
  11   6   1        5.71      -25.95     25.95 o
  12   6   1        0.68        2.16     28.11 o
  13   6   1      193.36      181.95     30.12 o
  14   6   1      234.47      194.22     32.00 o
  15   6   1       90.67       65.26     33.22 o
  16   6   1        8.41       24.86     30.12 o
   1   7   1      303.52      271.13     16.61 o
   2   7   1       39.83       26.81     15.13 o
   3   7   1     2516.59     2761.51     56.51 o
   4   7   1      281.85      285.23     23.78 o
   5   7   1       65.04       67.80     10.38 o
   6   7   1       94.40      109.47     16.61 o
   7   7   1       35.50       24.86     32.43 o
   8   7   1      132.58      150.32     22.78 o
   9   7   1       70.50      114.85     25.86 o
  10   7   1      188.11      136.99     22.78 o
  11   7   1      323.73      301.89     28.93 o
  12   7   1       34.29       20.00     23.89 o
  13   7   1       41.40        2.88     27.01 o
  14   7   1       20.87       32.43     33.63 o
  15   7   1       44.19       36.04     32.00 o
  16   7   1       17.48       30.27     33.22 o
   0   8   1     2184.02     2231.31     51.89 o
   1   8   1      105.10      102.36     17.59 o
   2   8   1      765.11      764.85     25.54 o
   3   8   1     2277.43     2554.80     56.01 o
   4   8   1      257.47      277.83     24.46 o
   5   8   1       80.50       93.41     16.61 o
   6   8   1      436.54      458.58     28.11 o
   7   8   1      309.52      277.83     18.35 o
   8   8   1      203.62      176.42     19.46 o
   9   8   1       51.74       70.92     17.59 o
  10   8   1      422.84      477.92     30.58 o
  11   8   1       69.35       51.89     38.92 o
  12   8   1      136.25      122.14     28.11 o
  13   8   1       23.12       12.01     27.01 o
  14   8   1      200.26      241.81     38.13 o
  15   8   1        0.01       40.91     58.38 o
   1   9   1       70.94       91.36     17.30 o
   2   9   1        7.70       14.41     11.60 o
   3   9   1      973.01      995.50     36.69 o
   4   9   1      145.20      140.10     25.86 o
   5   9   1      706.10      756.58     38.36 o
   6   9   1      600.69      733.48     28.93 o
   7   9   1      369.56      337.29     20.76 o
   8   9   1       66.98       52.76     17.30 o
   9   9   1       54.40       40.49     16.61 o
  10   9   1      191.42      170.11     41.08 o
  11   9   1      862.59      939.22     43.24 o
  12   9   1       46.34       56.49     23.89 o
  13   9   1        1.41       41.97     56.22 o
  14   9   1        3.34       28.49     25.86 o
   0  10   1       15.80       30.27     12.97 o
   1  10   1      133.34      148.51     17.59 o
   2  10   1      697.22      692.81     23.21 o
   3  10   1      328.75      391.33     58.38 o
   4  10   1     1077.16     1113.60     39.75 o
   5  10   1        8.78       -4.32     28.93 o
   6  10   1       38.05      -25.95     25.95 o
   7  10   1       54.26       -8.07     22.78 o
   8  10   1     1173.14     1213.14     42.48 o
   9  10   1      113.80      128.29     15.13 o
  10  10   1       13.56       12.01     13.51 o
  11  10   1      304.85      288.91     23.89 o
  12  10   1       33.30       30.89     20.76 o
  13  10   1       72.81       64.59     23.89 o
  14  10   1       12.45       55.88     36.67 o
   1  11   1      975.88      998.46     28.93 o
   2  11   1       64.23       61.18     23.78 o
   3  11   1       23.79        6.63     22.78 o
   4  11   1      225.11      197.97     45.40 o
   5  11   1        1.28      -10.50     20.76 o
   6  11   1       61.53       45.71     28.11 o
   7  11   1       83.11      164.10     56.22 o
   8  11   1        1.83       23.44     47.57 o
   9  11   1        8.99      -12.97     45.40 o
  10  11   1       49.67       28.30     15.13 o
  11  11   1      290.63      303.85     28.93 o
  12  11   1       28.10        7.84     23.89 o
  13  11   1        1.87       35.38     33.22 o
   0  12   1      165.43      207.56     21.62 o
   1  12   1      584.36      661.49     62.70 o
   2  12   1       14.04       -4.32     14.39 o
   3  12   1      286.45      297.58     25.95 o
   4  12   1        0.16        0.00     21.40 o
   5  12   1        0.90      -10.31     21.62 o
   6  12   1        0.11       68.96     27.98 o
   7  12   1       54.52       29.00     24.80 o
   8  12   1       90.71       74.59     30.12 o
   9  12   1       96.74       78.52     36.76 o
  10  12   1      117.48      120.93     43.24 o
  11  12   1       55.63      107.54     35.06 o
  12  12   1        1.13       39.76     47.32 o
   1  13   1      684.76      729.64     25.86 o
   2  13   1       12.26       20.83     32.43 o
   3  13   1       10.13       25.22     17.59 o
   4  13   1       10.58       43.24     25.95 o
   5  13   1       68.32       91.67     24.46 o
   6  13   1       57.31       39.40     34.59 o
   7  13   1      418.37      465.28     39.75 o
   8  13   1        3.39      -31.13     31.13 o
   9  13   1      125.78       38.92     27.07 o
  10  13   1        0.03        4.52     58.38 o
   0  14   1        0.17      -25.95     25.95 o
   1  14   1       43.46       71.63     32.43 o
   2  14   1      264.79      222.61     28.11 o
   3  14   1       28.68       19.70     13.51 o
   4  14   1        2.43        8.65     21.62 o
   5  14   1        0.00       -6.49     24.46 o
   6  14   1        4.58        0.51     28.11 o
   7  14   1       53.19       34.59     31.13 o
   8  14   1       24.19       43.24     43.24 o
   1  15   1       77.15       64.62     15.13 o
   2  15   1        2.53        5.77     11.60 o
   3  15   1       93.78       69.19     18.33 o
   4  15   1        0.62       -8.98     23.78 o
   5  15   1        0.23       30.78     28.11 o
   6  15   1        5.17       21.62     27.52 o
   0  16   1        1.53       69.19     51.89 o
   1  16   1        2.20       76.21     48.64 o
   2  16   1       48.88       21.99     51.89 o
   2   0   2      424.91      389.18     34.59 o
   4   0   2      806.33      709.17     51.89 o
   5   0   2        1.37      -21.62     21.62 o
   6   0   2     1798.15     1768.61     56.22 o
   7   0   2     3584.11     3550.20     90.81 o
   8   0   2     1695.53     1690.78     56.22 o
   9   0   2       35.39       95.13     38.92 o
  10   0   2      708.44      726.47     51.89 o
  11   0   2     3755.29     4203.16    125.40 o
  12   0   2       59.19       38.92     43.24 o
  13   0   2      167.37       99.46     47.57 o
  14   0   2       18.89       17.30     38.92 o
  15   0   2       17.17       90.81     51.89 o
  16   0   2        4.26       12.97     38.92 o
  17   0   2       14.63        4.32     43.24 o
   1   1   2     1141.82     1015.07     51.89 o
   2   1   2      391.04      429.51     23.78 o
   4   1   2       26.60      -24.80     24.80 o
   5   1   2      103.96       77.04     23.78 o
   6   1   2       21.22      -21.62     21.62 o
   7   1   2     1203.92     1309.35     43.24 o
   8   1   2      117.80      121.59     56.22 o
   9   1   2       71.55       71.35     24.46 o
  10   1   2      905.25     1004.57     44.26 o
  11   1   2      228.55      288.79     47.57 o
  12   1   2      545.86      514.30     39.40 o
  13   1   2     1479.21     1520.68     57.86 o
  14   1   2       49.12       75.08     33.22 o
  15   1   2       74.75      116.75     36.69 o
  16   1   2       21.76        6.29     33.22 o
  17   1   2        6.54        2.40     27.01 o
   0   2   2     4161.34     3658.30     90.81 o
   1   2   2        1.58       -5.56     10.38 o
   3   2   2      319.53      284.32     26.15 o
   4   2   2      876.15      794.00     25.86 o
   5   2   2     2164.36     2103.90     47.57 o
   6   2   2       96.33      108.61     24.46 o
   7   2   2     1239.91     1311.64     40.52 o
   8   2   2      924.40      988.60     62.70 o
   9   2   2      102.85      119.66     30.12 o
  10   2   2      145.31      121.45     35.06 o
  11   2   2      584.01      667.84     46.39 o
  12   2   2      191.14      158.79     33.63 o
  13   2   2       15.29      -22.78     22.78 o
  14   2   2      103.44       85.04     27.01 o
  15   2   2      125.42      156.82     33.22 o
  16   2   2       53.12       78.66     32.00 o
  17   2   2       29.97        9.17     49.73 o
   1   3   2     5767.93     5226.93     81.77 o
   2   3   2     1430.38     1348.51     47.57 o
   3   3   2     4088.27     3896.67     58.17 o
   4   3   2     1434.03     1500.17     31.13 o
   5   3   2      534.11      569.57     22.78 o
   6   3   2     2721.95     2889.54     51.89 o
   7   3   2        4.28       10.38     23.78 o
   8   3   2        1.93      -30.27     34.59 o
   9   3   2     3468.09     3643.18     73.38 o
  10   3   2        0.93       26.77     32.00 o
  11   3   2        0.16       30.27     35.06 o
  12   3   2       72.48       -4.32     30.58 o
  13   3   2      437.24      449.65     33.22 o
  14   3   2       39.62       41.08     30.58 o
  15   3   2        2.61       11.83     27.98 o
  16   3   2        1.63       19.46     30.58 o
  17   3   2      141.08      174.67     42.81 o
   0   4   2       94.78       86.48     12.97 o
   1   4   2      481.50      415.16     23.78 o
   2   4   2      139.07      106.49      7.74 o
   3   4   2      839.20      790.90     21.62 o
   4   4   2      244.40      193.34     25.95 o
   5   4   2     1687.42     1959.43     38.13 o
   6   4   2      215.79      207.75     30.27 o
   7   4   2      665.32      767.24     36.76 o
   8   4   2       92.97      105.76     23.89 o
   9   4   2        2.46       16.34     27.01 o
  10   4   2       18.16       25.95     34.59 o
  11   4   2       82.01       79.90     43.24 o
  12   4   2      389.11      351.98     30.12 o
  13   4   2      197.47      178.03     33.22 o
  14   4   2        9.02       34.59     27.52 o
  15   4   2       68.18       28.68     51.89 o
  16   4   2        1.26       46.98     62.70 o
  17   4   2        1.38      -22.01     30.04 o
   1   5   2     9235.08     8360.74    111.57 o
   2   5   2     1417.48     1476.06     49.73 o
   3   5   2     3997.30     3701.72    105.94 o
   4   5   2      421.65      544.89     38.92 o
   5   5   2     4861.19     4694.34     70.13 o
   6   5   2       25.93       -8.65     21.40 o
   7   5   2     3996.10     4184.89     88.65 o
   8   5   2       25.95       42.22     24.80 o
   9   5   2     1469.97     1541.18     58.38 o
  10   5   2        6.39       46.55     25.86 o
  11   5   2      450.99      493.76     45.40 o
  12   5   2        6.95       11.05     27.01 o
  13   5   2     1218.36     1228.97     60.24 o
  14   5   2       11.22       36.17     54.05 o
  15   5   2      431.88      435.74     39.40 o
  16   5   2       81.27       34.59     47.57 o
  17   5   2       39.81       21.62     51.07 o
   0   6   2     2266.52     2235.63     47.57 o
   1   6   2     1792.25     1914.62     33.22 o
   2   6   2      414.43      467.38     18.35 o
   3   6   2      917.27      868.87     20.76 o
   4   6   2       15.22        0.86      8.65 o
   5   6   2      115.26      135.13     13.51 o
   6   6   2        0.07       15.33     15.02 o
   7   6   2        1.75       35.87     25.86 o
   8   6   2        2.99       37.10     27.98 o
   9   6   2       75.58      175.79     54.05 o
  10   6   2        3.04        4.32     27.98 o
  11   6   2      501.69      386.52     32.00 o
  12   6   2        0.03       22.10     25.54 o
  13   6   2      139.63      179.17     34.27 o
  14   6   2        9.78       93.51     33.37 o
  15   6   2        0.21       -2.16     36.76 o
  16   6   2        3.26      -14.55     41.08 o
   1   7   2     4483.82     4093.40     60.92 o
   2   7   2      123.23      115.84     16.61 o
   3   7   2     4655.08     4440.26     70.13 o
   4   7   2      384.39      393.51     19.70 o
   5   7   2     1888.29     1787.19     40.52 o
   6   7   2       56.30       73.08     15.02 o
   7   7   2     2898.58     2940.38     55.95 o
   8   7   2        9.14       59.92     18.90 o
   9   7   2     2581.90     2609.45     63.34 o
  10   7   2        3.74       -6.49     19.46 o
  11   7   2      603.77      544.57     82.16 o
  12   7   2       91.90       32.86     22.78 o
  13   7   2      122.68      141.99     45.40 o
  14   7   2       56.03       38.70     30.12 o
  15   7   2      114.11       61.36     32.00 o
  16   7   2       13.09       48.07     67.03 o
   0   8   2      668.54      739.44     30.27 o
   1   8   2      569.24      603.61     21.40 o
   2   8   2      151.34      183.10     17.59 o
   3   8   2      191.82      182.86     16.06 o
   4   8   2      160.91      154.27     17.59 o
   5   8   2     1106.22     1136.04     33.63 o
   6   8   2        2.68       17.30     18.35 o
   7   8   2       39.20       68.51     15.13 o
   8   8   2       47.43       -1.80     17.59 o
   9   8   2       64.14       73.73     23.78 o
  10   8   2       60.12       75.98     20.76 o
  11   8   2        5.87        8.65     21.62 o
  12   8   2       88.01       81.62     22.25 o
  13   8   2       69.08       53.62     28.78 o
  14   8   2        3.18      -25.95     43.24 o
  15   8   2       25.16       25.33     32.00 o
   1   9   2      925.73     1025.81     27.01 o
   2   9   2      770.84      822.46     31.13 o
   3   9   2      842.10      991.16     43.24 o
   4   9   2      330.25      343.62     25.86 o
   5   9   2       96.99      166.61     27.98 o
   6   9   2        0.03       23.98     21.62 o
   7   9   2      140.91      137.61     19.70 o
   8   9   2       52.23       21.62     11.12 o
   9   9   2     1375.90     1392.82     67.03 o
  10   9   2       30.50       46.08     47.57 o
  11   9   2       30.14       63.20     19.70 o
  12   9   2        2.59       29.73     38.92 o
  13   9   2       44.78       61.62     23.89 o
  14   9   2       53.81       34.05     23.89 o
   0  10   2      981.09      994.57     25.95 o
   1  10   2        1.29       30.75     15.13 o
   2  10   2      456.84      462.65     23.89 o
   3  10   2        1.59       26.81     22.78 o
   4  10   2      362.46      451.76     33.63 o
   5  10   2      844.80      807.32     64.86 o
   6  10   2      187.50      161.27     32.43 o
   7  10   2      152.18      139.54     38.92 o
   8  10   2       62.27       85.31     19.70 o
   9  10   2       38.81       17.30     21.40 o
  10  10   2       40.63       46.44     11.92 o
  11  10   2       26.63       47.23     23.78 o
  12  10   2        0.19      -20.76     20.76 o
  13  10   2        0.34       61.98     22.78 o
  14  10   2       21.63       30.27     45.56 o
   1  11   2        0.12      -10.38     10.38 o
   2  11   2      311.06      309.90     18.33 o
   3  11   2       36.21      -10.81     28.11 o
   4  11   2      331.59      337.67     28.78 o
   5  11   2       34.34       27.18     20.76 o
   6  11   2      181.60      182.23     25.86 o
   7  11   2      197.87      151.61     49.73 o
   8  11   2      472.33      440.00     37.40 o
   9  11   2        4.91       11.53     17.59 o
  10  11   2      260.93      211.34     27.01 o
  11  11   2       77.17       56.98     25.86 o
  12  11   2        5.12       -4.32     27.52 o
  13  11   2        1.92       58.38     92.97 o
   0  12   2     1896.40     2058.34     73.51 o
   1  12   2      288.01      305.86     17.30 o
   2  12   2      281.28      246.75     28.11 o
   3  12   2       31.76       58.81     17.30 o
   4  12   2        9.59       -8.14     25.86 o
   5  12   2        0.47       -1.08     23.89 o
   6  12   2        0.19      -21.59     21.59 o
   7  12   2       54.01       58.38     24.46 o
   8  12   2        5.06       10.43     43.24 o
   9  12   2       58.85       62.32     30.27 o
  10  12   2      184.15      183.23     32.00 o
  11  12   2        6.84        1.97     38.92 o
  12  12   2       26.12        0.00     64.86 o
   1  13   2       73.16       61.28     12.97 o
   2  13   2       33.95       28.35     13.51 o
   3  13   2        1.34       26.81     14.39 o
   4  13   2       44.02       26.61     15.81 o
   5  13   2      185.10      203.75     28.78 o
   6  13   2        0.40        1.62     22.25 o
   7  13   2        0.51       31.29     25.86 o
   8  13   2        1.07       56.22     27.52 o
   9  13   2        7.35      -10.81     22.25 o
  10  13   2        1.23       11.89     22.25 o
   0  14   2       41.71       60.54     17.30 o
   1  14   2      107.22      122.87     14.39 o
   2  14   2        8.04        5.77     11.60 o
   3  14   2        0.74        5.19     14.39 o
   4  14   2       26.50       16.58     21.62 o
   5  14   2        5.54       18.02     30.27 o
   6  14   2        0.61      -12.46     25.86 o
   7  14   2        3.71       46.20     28.93 o
   8  14   2       52.31       38.44     27.01 o
   1  15   2       15.72      -20.76     20.76 o
   2  15   2        8.98       22.49     15.13 o
   3  15   2        6.25        0.00     15.81 o
   4  15   2       89.13       93.35     19.70 o
   5  15   2        1.15       41.46     28.11 o
   6  15   2      111.05       68.11     23.89 o
   0  16   2        4.34      -77.84     77.84 o
   1  16   2        5.32       12.32    140.54 o
   2  16   2        2.85       24.05     48.64 o
   1   1   3     1065.92     1002.38     30.12 o
   3   1   3      709.95      695.30     41.08 o
   4   1   3       89.07       63.28     23.78 o
   5   1   3     2477.09     2427.01     41.19 o
   6   1   3     5315.27     5682.60     83.71 o
   7   1   3        0.31       15.13     21.40 o
   8   1   3      147.88      206.91     25.86 o
   9   1   3      430.28      454.09     33.63 o
  10   1   3      331.87      280.34     32.43 o
  11   1   3        5.13       26.51     34.27 o
  12   1   3       33.20       19.80     34.59 o
  13   1   3      689.72      707.02     42.81 o
  14   1   3        3.96       -1.50     84.32 o
  15   1   3        1.64        1.59     30.27 o
  16   1   3       37.65       35.01     32.00 o
  17   1   3       60.34       64.21     30.12 o
   2   2   3    33854.97    31086.36    450.91 o
   3   2   3     1513.59     1296.99     36.31 o
   4   2   3     3672.97     3569.56    129.73 o
   5   2   3      221.32      185.03     15.29 o
   6   2   3        7.56       30.27     15.29 o
   7   2   3      757.78      838.08     28.93 o
   8   2   3      990.19      920.04     32.43 o
   9   2   3        1.57       13.84     22.78 o
  10   2   3      659.64      623.61     32.00 o
  11   2   3      502.69      611.95     33.63 o
  12   2   3      402.92      387.48     41.08 o
  13   2   3       45.15       49.01     27.01 o
  14   2   3       41.98       71.59     36.76 o
  15   2   3        1.25      -22.38     25.86 o
  16   2   3       62.78       59.67     30.12 o
  17   2   3        7.59       -7.69     86.48 o
   1   3   3    24377.73    22175.18    268.42 o
   2   3   3      317.64      287.52     19.46 o
   3   3   3     1807.47     1749.09     60.54 o
   4   3   3     2300.83     2342.00     42.48 o
   5   3   3     5143.46     4948.00     76.26 o
   6   3   3      903.92     1174.46     30.12 o
   7   3   3      133.93      126.87     28.11 o
   8   3   3      635.08      664.43     32.00 o
   9   3   3     2372.26     2619.31     62.27 o
  10   3   3      352.76      402.34     30.58 o
  11   3   3        3.56       59.64     73.51 o
  12   3   3        0.25        1.44     25.95 o
  13   3   3      274.86      200.19     43.24 o
  14   3   3      161.64      198.37     32.00 o
  15   3   3      220.38      257.52     32.00 o
  16   3   3        8.32       40.74     27.98 o
  17   3   3       24.73       56.42     41.08 o
   0   4   3     5692.94     5189.08    112.43 o
   1   4   3     1506.79     1518.40     23.89 o
   2   4   3     5480.93     5121.34     64.76 o
   3   4   3     2169.46     2034.44     32.74 o
   4   4   3     3428.58     3303.43     48.64 o
   5   4   3       88.00      105.56     34.59 o
   6   4   3      183.05      108.79     19.70 o
   7   4   3      221.82      188.21     34.59 o
   8   4   3     1576.32     1656.45     51.89 o
   9   4   3      146.87      100.60     27.98 o
  10   4   3     2127.53     2364.38     66.44 o
  11   4   3      111.13       72.37     28.93 o
  12   4   3      267.13      258.76     30.58 o
  13   4   3      247.45      211.89     27.98 o
  14   4   3        7.08      -30.12     30.12 o
  15   4   3       25.58       35.96     28.93 o
  16   4   3       24.92       28.83     43.24 o
  17   4   3        6.42       -2.07     35.06 o
   1   5   3      304.14      259.53     15.29 o
   2   5   3      121.30      119.25     17.30 o
   3   5   3        2.52        3.84      8.65 o
   4   5   3      103.35       75.00     19.46 o
   5   5   3      776.85      758.16     21.59 o
   6   5   3      494.32      560.92     22.78 o
   7   5   3      223.47      257.84     23.89 o
   8   5   3      403.72      389.88     64.86 o
   9   5   3      837.82      844.54     37.40 o
  10   5   3       63.02      115.89     28.78 o
  11   5   3      117.29       97.41     28.93 o
  12   5   3       66.76      111.18     31.13 o
  13   5   3        1.84      -12.97     30.27 o
  14   5   3        6.35       22.27     30.12 o
  15   5   3       25.02       37.48     27.01 o
  16   5   3        2.73        0.82     29.46 o
  17   5   3       14.59      -53.43     73.51 o
   0   6   3     3705.96     4190.18     77.84 o
   1   6   3      627.21      644.31     15.02 o
   2   6   3    10914.11    11227.48    137.89 o
   3   6   3      206.33      195.11     14.39 o
   4   6   3        5.56       -6.49     12.97 o
   5   6   3       30.24       -2.75     17.30 o
   6   6   3     1254.04     1309.18     33.22 o
   7   6   3       65.99       82.10     21.62 o
   8   6   3      572.51      545.40     27.52 o
   9   6   3        2.02       31.29     24.80 o
  10   6   3      513.26      497.74     34.27 o
  11   6   3       11.88       16.28     25.86 o
  12   6   3       69.21       69.19     33.22 o
  13   6   3        0.04        3.46     21.59 o
  14   6   3       83.53       72.70     23.89 o
  15   6   3        6.08       23.35     21.59 o
  16   6   3       35.75       15.21     41.19 o
   1   7   3     1240.79     1249.70     24.80 o
   2   7   3        0.08      -14.39     14.39 o
   3   7   3       70.93       25.08     17.30 o
   4   7   3       27.09       31.06     16.61 o
   5   7   3       33.34       30.27     18.35 o
   6   7   3       27.65       19.26     19.46 o
   7   7   3      433.20      429.10     21.59 o
   8   7   3        3.14       29.46     23.89 o
   9   7   3      275.23      312.43     25.86 o
  10   7   3      180.14      184.24     22.78 o
  11   7   3        2.77       39.40     27.01 o
  12   7   3       10.05      -28.93     28.93 o
  13   7   3        0.57       35.46     30.12 o
  14   7   3        2.22       23.15     22.78 o
  15   7   3       42.59       48.70     36.76 o
  16   7   3        0.97       22.75     34.27 o
   0   8   3      999.43      951.33     25.95 o
   1   8   3        8.03       28.11     11.12 o
   2   8   3     1748.78     1766.63     38.13 o
   3   8   3      169.19      205.88     23.78 o
   4   8   3     1543.16     1601.54     54.05 o
   5   8   3       18.85       19.46     15.29 o
   6   8   3        9.68       19.66     16.61 o
   7   8   3        1.35       35.67     45.40 o
   8   8   3      219.30      257.55     34.59 o
   9   8   3       58.21       66.87     28.11 o
  10   8   3     1317.56     1424.57     56.22 o
  11   8   3       55.19       56.22     22.25 o
  12   8   3      157.00      157.26     26.15 o
  13   8   3        6.15       24.71     20.76 o
  14   8   3       99.88      117.14     20.18 o
  15   8   3       12.99       51.17     36.31 o
   1   9   3       62.88       74.50     17.30 o
   2   9   3      199.27      197.73     17.59 o
   3   9   3       59.91       40.72     23.78 o
   4   9   3       36.16       10.81     43.24 o
   5   9   3      883.41     1016.57     71.35 o
   6   9   3      380.58      363.86     22.78 o
   7   9   3       51.15       29.19     19.46 o
   8   9   3      366.41      352.07     12.31 o
   9   9   3      861.82      936.46     32.74 o
  10   9   3      280.10      303.56     23.89 o
  11   9   3        5.20       12.97     25.95 o
  12   9   3       29.69       49.86     24.80 o
  13   9   3       32.51        1.54     32.43 o
  14   9   3        1.80       26.38     36.76 o
   0  10   3       39.63       64.86      8.65 o
   1  10   3       79.69       99.46     14.39 o
   2  10   3     1470.98     1613.29     35.98 o
   3  10   3      552.98      631.69     24.80 o
   4  10   3       14.96       27.73     22.78 o
   5  10   3       41.44      -21.40     21.40 o
   6  10   3     1213.99     1232.69     56.22 o
   7  10   3       68.05       67.92     28.11 o
   8  10   3      525.95      543.54     38.92 o
   9  10   3       23.65       19.46     21.40 o
  10  10   3      164.37      157.94     15.13 o
  11  10   3       83.01       77.84     15.13 o
  12  10   3        0.03       17.96     15.81 o
  13  10   3       29.74       36.76     21.40 o
  14  10   3        3.79      116.75     86.48 o
   1  11   3       27.87        7.03     11.12 o
   2  11   3     2196.48     2323.26     58.38 o
   3  11   3      366.75      381.41     19.34 o
   4  11   3      123.85       63.74     34.59 o
   5  11   3       11.49        7.63     62.70 o
   6  11   3      127.60      115.28     24.80 o
   7  11   3        8.33      -14.59     22.25 o
   8  11   3       19.11        8.65     18.33 o
   9  11   3       24.52       31.93     19.70 o
  10  11   3       85.69       83.16     23.78 o
  11  11   3       12.42       -4.32     25.95 o
  12  11   3       74.72       54.77     60.54 o
  13  11   3       95.48       90.81     51.89 o
   0  12   3     1235.96     1236.73     38.92 o
   1  12   3        0.02        4.32      7.74 o
   2  12   3        5.69       11.35     11.12 o
   3  12   3       18.75       29.40     28.11 o
   4  12   3      370.11      410.20     38.92 o
   5  12   3        8.27      -22.70     47.57 o
   6  12   3       49.90       70.44     21.59 o
   7  12   3       17.33       15.77     28.11 o
   8  12   3       39.62      -15.68     19.68 o
   9  12   3       32.63       94.94     32.00 o
  10  12   3        0.58       18.12     29.46 o
  11  12   3        0.13      -22.26     41.19 o
   1  13   3       61.78       64.86     11.60 o
   2  13   3        9.01      -11.60     11.60 o
   3  13   3       32.96       33.15     11.60 o
   4  13   3       50.17       29.40     11.92 o
   5  13   3      408.21      376.47     27.98 o
   6  13   3        1.12       12.97     34.59 o
   7  13   3       14.37        2.80     25.95 o
   8  13   3        9.26       -1.44     23.21 o
   9  13   3       85.56      107.31     26.15 o
  10  13   3        7.16       39.06     47.32 o
   0  14   3      127.06       64.86     25.95 o
   1  14   3      310.08      327.02     92.97 o
   2  14   3       44.06       41.08     12.23 o
   3  14   3        4.92       -8.36     22.78 o
   4  14   3       31.75       51.89     24.46 o
   5  14   3        5.96       -3.03     19.46 o
   6  14   3        1.05        9.65     18.33 o
   7  14   3       20.00       53.33     34.59 o
   8  14   3        0.35       18.81     45.40 o
   1  15   3       24.21       55.43     30.04 o
   2  15   3        4.62      -18.82     24.80 o
   3  15   3       21.18       36.04     19.34 o
   4  15   3        0.15       38.92     22.78 o
   5  15   3       82.38       32.65     26.65 o
   6  15   3       28.21       13.43     28.93 o
   0  16   3       60.77      168.65     95.13 o
   1  16   3        7.88       44.24     60.11 o
   2   0   4    87338.73    80448.09   2763.19 o
   3   0   4     3949.19     3684.25     82.16 o
   4   0   4    13840.43    12786.77    211.89 o
   5   0   4      187.00      177.29     17.30 o
   6   0   4     8112.44     8389.02    160.00 o
   7   0   4       35.95       47.57     30.27 o
   8   0   4     4161.47     4099.38     95.13 o
   9   0   4     1121.21     1098.36     60.54 o
  10   0   4      535.22      605.39     43.24 o
  11   0   4       85.38      129.73     47.57 o
  12   0   4     4900.76     5331.78    172.97 o
  13   0   4      671.06      709.17     51.89 o
  14   0   4      266.82      298.37     43.24 o
  15   0   4      238.12      229.18     51.89 o
  16   0   4      269.73      250.81     51.89 o
  17   0   4       37.55       -8.65     47.57 o
   2   1   4    27022.22    25167.78    331.38 o
   3   1   4     2108.12     2131.28     58.38 o
   4   1   4     1293.88     1194.88     49.73 o
   5   1   4      268.98      220.65     17.59 o
   6   1   4      868.39      937.02     25.86 o
   7   1   4     1304.78     1426.65     45.40 o
   8   1   4      250.55      291.17     32.43 o
   9   1   4      317.09      364.06     30.58 o
  10   1   4       65.58        7.12     25.95 o
  11   1   4      444.86      501.65     33.63 o
  12   1   4       38.16       -5.14     23.89 o
  13   1   4       56.05       32.43     30.58 o
  14   1   4       77.75       55.45     25.86 o
  15   1   4        3.60      -24.80     24.80 o
  16   1   4       13.87        1.37     28.93 o
  17   1   4       63.95      111.47     67.03 o
   0   2   4    19275.07    18339.08    341.61 o
   1   2   4    26959.23    24917.99    320.88 o
   2   2   4    22470.34    20545.70    263.91 o
   3   2   4    16479.99    15452.38    181.56 o
   4   2   4      557.74      462.07     19.70 o
   5   2   4      999.39      906.73     25.86 o
   6   2   4     8614.84     8805.04    114.63 o
   7   2   4      269.28      282.32     20.76 o
   8   2   4     1017.46      938.40     45.40 o
   9   2   4       30.35       30.89     41.08 o
  10   2   4     1384.64     1393.90     99.46 o
  11   2   4        7.00       21.88     32.43 o
  12   2   4      578.33      626.86     62.70 o
  13   2   4       18.52       33.73     34.59 o
  14   2   4       40.59       80.43     51.89 o
  15   2   4      157.21      142.95     33.63 o
  16   2   4      176.53      189.32     30.58 o
  17   2   4       32.81       15.57     30.27 o
   1   3   4    10333.67     9758.74    123.81 o
   2   3   4       15.38       -2.16      9.17 o
   3   3   4     1681.50     1679.48     28.78 o
   4   3   4      215.32      188.13     18.35 o
   5   3   4     1641.09     1670.14     35.06 o
   6   3   4      200.20      206.11     15.02 o
   7   3   4      993.61     1097.77     58.38 o
   8   3   4       63.44       69.52     19.70 o
   9   3   4     1047.04     1135.24     35.06 o
  10   3   4        0.65        2.16     30.58 o
  11   3   4       25.26       44.01     32.43 o
  12   3   4      102.57       54.05     24.46 o
  13   3   4        3.22       14.24     24.80 o
  14   3   4       47.61       44.84     28.93 o
  15   3   4       55.78       90.19     32.00 o
  16   3   4        7.53        3.29     38.13 o
  17   3   4        4.08       -6.80     29.46 o
   0   4   4      135.27       82.16     17.30 o
   1   4   4      684.43      717.02     17.30 o
   2   4   4      112.31      121.74     10.38 o
   3   4   4      728.98      654.27     18.90 o
   4   4   4        1.65      -15.13     23.78 o
   5   4   4      647.64      728.70     23.89 o
   6   4   4       90.67       67.95     20.76 o
   7   4   4      122.45      105.37     28.11 o
   8   4   4      239.15      277.70     23.89 o
   9   4   4       21.61       23.78     23.89 o
  10   4   4     1227.83     1355.68     45.87 o
  11   4   4       50.58       32.12     20.76 o
  12   4   4        0.43      -18.16     28.11 o
  13   4   4        1.28       30.52     24.80 o
  14   4   4        0.05        0.81     23.89 o
  15   4   4        0.52      -25.86     25.86 o
  16   4   4      150.80      197.76     43.63 o
  17   4   4        6.82      -31.23     37.27 o
   1   5   4      176.21      102.83     17.30 o
   2   5   4     6749.73     6965.01     86.35 o
   3   5   4      324.86      350.01     14.39 o
   4   5   4      328.78      389.25     56.22 o
   5   5   4      599.35      624.92     24.46 o
   6   5   4      244.89      212.77     15.47 o
   7   5   4        6.21       33.81     15.02 o
   8   5   4        3.77      -25.86     25.86 o
   9   5   4      619.25      634.58     37.40 o
  10   5   4      648.79      632.96     28.93 o
  11   5   4        2.32       -4.05     23.89 o
  12   5   4      300.01      280.99     32.43 o
  13   5   4        6.88       19.46     24.46 o
  14   5   4       24.20        8.65     25.86 o
  15   5   4       33.95       46.61     28.11 o
  16   5   4        5.76       32.19     27.01 o
   0   6   4     3503.90     3723.17     95.13 o
   1   6   4      272.80      312.15     30.27 o
   2   6   4      993.62      904.36     36.76 o
   3   6   4      117.20      138.06      8.32 o
   4   6   4        0.38        3.14     12.15 o
   5   6   4       82.35       84.03     11.60 o
   6   6   4       41.87       66.53     18.33 o
   7   6   4        0.47       12.97     15.47 o
   8   6   4      600.08      642.78     36.76 o
   9   6   4      102.23      171.66     21.59 o
  10   6   4      140.38      107.90     32.00 o
  11   6   4       12.27       -2.52     23.78 o
  12   6   4        4.32        0.00     34.59 o
  13   6   4       16.72       10.94     22.78 o
  14   6   4       38.58       42.56     28.93 o
  15   6   4        0.52       47.82     24.80 o
  16   6   4        2.88       45.04    108.11 o
   1   7   4      610.47      684.14     21.62 o
   2   7   4      183.72      184.99     34.59 o
   3   7   4       88.95      110.08     11.60 o
   4   7   4      651.06      634.71     22.25 o
   5   7   4      172.60      189.44     12.31 o
   6   7   4      171.83      163.51     19.46 o
   7   7   4       74.09       93.48     18.33 o
   8   7   4      177.91      181.88     17.59 o
   9   7   4      638.38      573.48     64.86 o
  10   7   4      197.80      144.14     21.59 o
  11   7   4       86.69       78.37     15.81 o
  12   7   4        4.46        8.65     19.46 o
  13   7   4      219.80      208.65     28.11 o
  14   7   4       24.08      -21.89     23.89 o
  15   7   4        0.68       15.98     35.06 o
   0   8   4       19.15       47.57     21.62 o
   1   8   4      123.56      139.73     14.39 o
   2   8   4      205.40      211.46      8.20 o
   3   8   4        0.96       18.53     16.06 o
   4   8   4      213.93      206.71     15.47 o
   5   8   4        6.54      -12.31     21.62 o
   6   8   4      569.82      570.28     24.80 o
   7   8   4      207.10      188.33     12.31 o
   8   8   4        0.03      -25.95     25.95 o
   9   8   4      261.16      288.19     30.27 o
  10   8   4       14.51        7.98     15.81 o
  11   8   4       16.01       -2.75     12.97 o
  12   8   4        8.63       -9.83     49.73 o
  13   8   4       32.79       33.15     15.47 o
  14   8   4        4.89        8.65     32.43 o
  15   8   4        2.18        3.03     71.35 o
   1   9   4      397.58      381.25     19.46 o
   2   9   4       99.87       67.86     19.70 o
   3   9   4       81.28       75.44     21.62 o
   4   9   4       34.51       79.88     19.68 o
   5   9   4      249.06      294.30     24.46 o
   6   9   4      588.26      584.16     27.98 o
   7   9   4      449.36      408.39     30.27 o
   8   9   4      129.99      129.02     16.61 o
   9   9   4      100.04      110.65     12.31 o
  10   9   4       64.42       74.13     12.97 o
  11   9   4        9.12        9.65     30.27 o
  12   9   4        1.16        8.65     27.52 o
  13   9   4        0.00      -25.33     32.00 o
  14   9   4        2.27       18.61     32.74 o
   0  10   4      169.23      229.18     21.62 o
   1  10   4       58.42      116.54     20.76 o
   2  10   4     1742.54     1732.83     42.48 o
   3  10   4      437.52      449.13     16.06 o
   4  10   4       33.74       22.62     15.81 o
   5  10   4      615.20      629.03     31.13 o
   6  10   4     1475.92     1490.32     47.32 o
   7  10   4       54.69       75.67     17.59 o
   8  10   4      164.44      122.53     19.70 o
   9  10   4       14.60        6.92     14.39 o
  10  10   4      358.54      394.40     27.98 o
  11  10   4        9.03      -12.11     14.39 o
  12  10   4       57.57       18.38     19.68 o
  13  10   4      148.00      153.86     49.73 o
   1  11   4       51.66       25.59     36.76 o
   2  11   4       35.44       21.62     25.95 o
   3  11   4      310.52      323.97     41.08 o
   4  11   4       14.86       10.61     15.13 o
   5  11   4       11.11       20.08     18.90 o
   6  11   4       52.58       63.32     28.11 o
   7  11   4       27.35       25.68     19.68 o
   8  11   4        2.08       12.61     17.59 o
   9  11   4       10.61       23.78     18.35 o
  10  11   4        8.02        0.91     27.98 o
  11  11   4       22.82       27.39     27.01 o
  12  11   4        7.87        5.37     56.22 o
   0  12   4      213.99      268.10     38.92 o
   1  12   4        8.30       32.43     21.62 o
   2  12   4      436.22      513.63     30.52 o
   3  12   4      339.31      292.43     23.89 o
   4  12   4      287.88      329.68     43.24 o
   5  12   4      161.30      158.33     19.34 o
   6  12   4      686.88      775.44     39.20 o
   7  12   4       28.55       27.98     22.78 o
   8  12   4       18.97       44.44     25.54 o
   9  12   4        6.28       37.84     60.54 o
  10  12   4      199.90      193.08    101.62 o
  11  12   4        5.84       28.20     32.74 o
   1  13   4       47.80       12.97     21.62 o
   2  13   4       14.40       -4.32     28.11 o
   3  13   4       49.94       47.57     30.27 o
   4  13   4       36.05       32.43     24.46 o
   5  13   4        8.00        6.29     12.15 o
   6  13   4       34.33       14.59     22.25 o
   7  13   4      120.86      129.73     30.27 o
   8  13   4       23.43       16.43     36.76 o
   9  13   4       23.92       12.58     43.24 o
  10  13   4       13.57       62.39     41.51 o
   0  14   4       12.90      -17.30     25.95 o
   1  14   4      510.29      493.05     47.57 o
   2  14   4      261.85      283.74     28.11 o
   3  14   4       41.56       22.64     24.80 o
   4  14   4      154.49      129.73     24.80 o
   5  14   4       20.02       42.22     54.05 o
   6  14   4       57.25       25.68     23.89 o
   7  14   4       65.06       66.63     32.00 o
   8  14   4       15.04       51.41     40.52 o
   1  15   4       14.37       25.28     19.70 o
   2  15   4       16.27       -9.31     41.08 o
   3  15   4       22.83       45.55     22.78 o
   4  15   4       11.32       33.51     64.86 o
   5  15   4       22.18        3.84     40.52 o
   1   1   5     7814.35     7236.34    113.01 o
   2   1   5     3793.54     3658.71     68.75 o
   3   1   5      159.79       90.13     15.13 o
   4   1   5       15.34      -10.38     10.38 o
   5   1   5     4055.58     3915.82     57.86 o
   6   1   5     1688.04     1849.52     41.08 o
   7   1   5     2251.33     2184.16     45.87 o
   8   1   5       81.48       87.15     19.70 o
   9   1   5      315.88      369.47     41.08 o
  10   1   5      295.66      311.41     27.52 o
  11   1   5      351.64      375.46     54.05 o
  12   1   5      205.90      204.38     69.19 o
  13   1   5     1196.13     1320.27    101.62 o
  14   1   5      313.33      298.03     41.08 o
  15   1   5        8.77       12.97     34.59 o
  16   1   5       14.87      -11.83     28.93 o
  17   1   5       61.70       22.55     49.73 o
   0   2   5       27.26       -8.65     21.62 o
   1   2   5     6267.18     6262.90     87.10 o
   2   2   5     2409.90     2211.49     41.19 o
   3   2   5       55.34       18.74     10.81 o
   4   2   5     2294.64     2079.47     38.92 o
   5   2   5      909.00      941.79     28.93 o
   6   2   5       79.41       96.06     15.47 o
   7   2   5      151.25      171.95     19.70 o
   8   2   5       43.37       62.85     22.78 o
   9   2   5      157.45      213.53     25.86 o
  10   2   5      103.04       98.98     34.59 o
  11   2   5       46.56      131.28     30.27 o
  12   2   5      208.16      199.39     30.12 o
  13   2   5       14.50        4.32     23.89 o
  14   2   5      387.55      361.71     33.63 o
  15   2   5      132.13       99.00     32.43 o
  16   2   5       13.24       50.16     28.78 o
  17   2   5        1.63       -1.59     51.89 o
   1   3   5    14230.89    13624.28    166.46 o
   2   3   5      106.46       58.05     13.51 o
   3   3   5     1132.57      981.05     25.54 o
   4   3   5        8.13       -9.61     13.51 o
   5   3   5     2851.13     2968.45     47.32 o
   6   3   5       26.87        9.65     19.70 o
   7   3   5     1463.65     1276.51     33.22 o
   8   3   5      210.14      250.31     22.78 o
   9   3   5     2193.29     2246.79     55.04 o
  10   3   5      248.05      296.18     43.24 o
  11   3   5     1079.83     1079.94     42.48 o
  12   3   5       51.70       45.79     25.86 o
  13   3   5       53.85       69.42     36.76 o
  14   3   5       75.20       38.92     25.86 o
  15   3   5      352.37      287.55     56.22 o
  16   3   5       13.76       10.24     27.98 o
  17   3   5      244.31      212.76     62.70 o
   0   4   5     1347.90     1284.30     38.92 o
   1   4   5       26.10       -9.17      9.17 o
   2   4   5      486.53      486.87     36.76 o
   3   4   5        2.04       -1.62     11.12 o
   4   4   5     3247.32     3258.71     49.73 o
   5   4   5       42.34       10.22     17.30 o
   6   4   5      905.62      963.90     41.08 o
   7   4   5      165.20      169.16     56.22 o
   8   4   5      888.42      883.50     27.98 o
   9   4   5        4.70       29.25     25.95 o
  10   4   5      112.66      145.13     25.95 o
  11   4   5       30.57       -2.59     21.59 o
  12   4   5      319.91      390.08     30.12 o
  13   4   5       21.72        7.21     27.01 o
  14   4   5       58.50       59.58     27.01 o
  15   4   5        0.03      -13.84     28.78 o
  16   4   5      112.38      108.97     30.12 o
  17   4   5        0.11      -45.05     45.05 o
   1   5   5     1832.13     1742.23     41.08 o
   2   5   5       45.71       89.03     21.62 o
   3   5   5      875.02      867.87     28.11 o
   4   5   5      447.21      465.81     18.33 o
   5   5   5       10.16        9.43     15.02 o
   6   5   5      104.94      139.86     32.43 o
   7   5   5      156.35      159.83     25.86 o
   8   5   5      131.79      176.44     27.52 o
   9   5   5     1243.14     1253.02     47.32 o
  10   5   5      707.80      794.12     36.76 o
  11   5   5       10.77      -14.97     18.33 o
  12   5   5       26.39        3.46     21.59 o
  13   5   5      204.39      151.96     23.78 o
  14   5   5        4.71        8.65     22.25 o
  15   5   5        5.35       -1.27     41.08 o
  16   5   5       23.34        6.77     34.27 o
   0   6   5     1371.63     1401.05     51.89 o
   1   6   5       64.77       50.45     13.51 o
   2   6   5       23.26       16.22     11.12 o
   3   6   5        4.36      -17.30     17.30 o
   4   6   5        2.87      -11.12     11.12 o
   5   6   5      284.79      296.93     17.59 o
   6   6   5       32.61       40.36     17.59 o
   7   6   5       18.35       24.79     22.78 o
   8   6   5       52.03       71.35     27.52 o
   9   6   5        6.17       32.05     43.24 o
  10   6   5       37.80      -27.47     47.57 o
  11   6   5       71.82       52.91     21.62 o
  12   6   5      102.16      120.79     28.11 o
  13   6   5      143.37      162.28     38.92 o
  14   6   5       69.76      117.48     47.57 o
  15   6   5        7.08      -27.43     27.43 o
  16   6   5        9.08       27.80     86.48 o
   1   7   5     1729.20     1799.91     75.67 o
   2   7   5      485.20      500.96     20.76 o
   3   7   5       66.12       62.88     15.13 o
   4   7   5       16.01       32.30      8.32 o
   5   7   5      178.13      200.69     25.95 o
   6   7   5      150.28      197.74     20.76 o
   7   7   5      382.19      402.60     25.54 o
   8   7   5       21.55       33.93     18.33 o
   9   7   5     1765.53     1711.95     56.22 o
  10   7   5        0.08      -16.53     25.86 o
  11   7   5        4.95       19.70     36.76 o
  12   7   5       11.75       39.78     86.48 o
  13   7   5        3.58       31.80     25.95 o
  14   7   5        2.12       -6.49     33.63 o
  15   7   5        0.02       15.13    123.24 o
   0   8   5       31.08       25.95     21.62 o
   1   8   5      245.39      267.18     25.86 o
   2   8   5      143.56      134.05     23.89 o
   3   8   5      342.85      338.51     16.61 o
   4   8   5      451.23      437.79     22.25 o
   5   8   5      540.41      659.99     38.92 o
   6   8   5      252.16      329.97     34.59 o
   7   8   5     1627.40     1677.67     80.00 o
   8   8   5      129.59      110.63     19.68 o
   9   8   5        9.20       27.30     36.76 o
  10   8   5        0.16        4.32     34.59 o
  11   8   5        0.66       13.23     32.43 o
  12   8   5      268.81      248.98     34.27 o
  13   8   5       11.50       35.83     32.00 o
  14   8   5        2.23       27.99     28.93 o
  15   8   5       34.20       18.64     43.63 o
   1   9   5      789.97      858.82     35.98 o
   2   9   5      277.64      303.62     25.95 o
   3   9   5      105.30      144.13     20.76 o
   4   9   5      520.39      638.45     34.59 o
   5   9   5      979.55     1092.68     38.92 o
   6   9   5       58.80       40.72     23.78 o
   7   9   5      546.98      549.68     30.27 o
   8   9   5      154.37      186.86     27.52 o
   9   9   5      154.45      202.80     15.81 o
  10   9   5       32.88       12.97     16.06 o
  11   9   5       26.80       47.29     25.95 o
  12   9   5        4.92       -8.65     21.59 o
  13   9   5        6.75       61.40     49.73 o
  14   9   5       47.54       67.03     33.63 o
   0  10   5      663.91      644.31     38.92 o
   1  10   5       77.66       63.13     21.59 o
   2  10   5       63.84       34.35     25.54 o
   3  10   5      213.60      230.49     24.46 o
   4  10   5     1928.95     1965.32     95.13 o
   5  10   5        7.49       16.51     16.61 o
   6  10   5       96.12       95.91     28.11 o
   7  10   5        1.12        2.00     19.46 o
   8  10   5        8.45       22.95     19.70 o
   9  10   5        7.08      -10.95     22.78 o
  10  10   5      164.62      149.13     28.93 o
  11  10   5        1.17        7.12     51.89 o
  12  10   5       64.36       54.98     16.06 o
  13  10   5        3.01        2.16     92.97 o
   1  11   5      706.46      672.73     32.74 o
   2  11   5        0.00      -14.30     18.33 o
   3  11   5       54.59       73.18     17.30 o
   4  11   5       30.14       21.00     20.76 o
   5  11   5      156.16      141.07     18.90 o
   6  11   5      245.05      240.78     27.98 o
   7  11   5      138.38      114.58     22.78 o
   8  11   5       25.80       58.81     21.59 o
   9  11   5       38.79       68.47     25.54 o
  10  11   5       19.70       44.32     23.89 o
  11  11   5       12.29       -8.39     32.43 o
  12  11   5       12.29      -20.23     35.17 o
   0  12   5      164.20      134.05     30.27 o
   1  12   5      134.15      130.93     19.68 o
   2  12   5      263.24      255.69     27.07 o
   3  12   5        0.08      -20.76     21.59 o
   4  12   5       29.77       41.25     19.70 o
   5  12   5        0.82       -3.51     45.40 o
   6  12   5       27.32       31.45     15.02 o
   7  12   5        1.85      -12.43     22.25 o
   8  12   5       42.90       36.12     28.11 o
   9  12   5       11.36      -12.70     23.89 o
  10  12   5        2.42       25.57     36.76 o
  11  12   5       92.50       73.19     37.27 o
   1  13   5      166.08      201.57     27.01 o
   2  13   5       23.85       -3.05     19.96 o
   3  13   5      121.69      167.20     71.35 o
   4  13   5       51.74       66.39     25.86 o
   5  13   5      276.84      278.44     28.93 o
   6  13   5        2.87      -13.41     47.57 o
   7  13   5       80.35       73.99     25.54 o
   8  13   5        5.16      -24.80     24.80 o
   9  13   5      121.77       80.00     33.63 o
  10  13   5       10.79      -52.58     65.35 o
   0  14   5       22.14      -34.59     34.59 o
   1  14   5      403.26      442.95     73.51 o
   2  14   5        2.64        6.49     11.92 o
   3  14   5       86.32       98.41     29.46 o
   4  14   5      107.04       48.08     28.11 o
   5  14   5        2.57       16.78     49.73 o
   6  14   5       49.17       28.58     32.74 o
   7  14   5        0.12       15.25     27.98 o
   8  14   5       67.07       80.00     36.69 o
   1  15   5       97.46      111.66     27.98 o
   2  15   5        5.17       -6.49     36.76 o
   3  15   5       71.00       81.77     41.08 o
   4  15   5       13.25       18.74     39.20 o
   5  15   5        8.87       18.08     38.92 o
   0   0   6     8596.10     7774.98    255.13 o
   1   0   6       65.07        8.65     25.95 o
   2   0   6      637.81      492.96     34.59 o
   3   0   6     1257.71     1180.52     38.92 o
   4   0   6     2899.23     3130.75     73.51 o
   5   0   6      723.09      851.87     30.27 o
   6   0   6     3020.46     3113.45     69.19 o
   7   0   6       81.38       90.81     30.27 o
   8   0   6      360.16      371.88     34.59 o
   9   0   6      718.40      903.77     47.57 o
  10   0   6     2469.42     2352.38     82.16 o
  11   0   6      378.63      462.69     51.89 o
  12   0   6       89.63       51.89     30.27 o
  13   0   6      517.70      549.18     51.89 o
  14   0   6       20.41       47.57     38.92 o
  15   0   6      242.84      194.59     47.57 o
  16   0   6       74.80       64.86     38.92 o
  17   0   6       10.11       69.19     77.84 o
   1   1   6       79.62       17.30     25.95 o
   2   1   6      311.05      283.76     36.76 o
   3   1   6      160.01      181.09     25.95 o
   4   1   6      871.18      810.94     43.24 o
   5   1   6     2728.04     2984.30     45.56 o
   6   1   6     1361.55     1583.44     33.22 o
   7   1   6       41.62       18.87     16.61 o
   8   1   6        1.06       43.24     24.46 o
   9   1   6      219.29      196.97     24.46 o
  10   1   6       59.73      129.87     62.70 o
  11   1   6        6.20       24.79     22.78 o
  12   1   6      478.07      417.30     33.63 o
  13   1   6       20.28       42.70     30.27 o
  14   1   6       77.83       71.92     30.27 o
  15   1   6        1.41        2.16     30.58 o
  16   1   6       59.09       84.79     35.06 o
  17   1   6        9.85      124.12     41.19 o
   0   2   6     4378.76     4242.08    103.78 o
   1   2   6      327.32      348.91     16.61 o
   2   2   6      212.71      228.69     19.46 o
   3   2   6      357.92      313.64     15.29 o
   4   2   6      298.12      313.51     25.95 o
   5   2   6      619.13      605.64     23.89 o
   6   2   6      692.16      740.56     25.86 o
   7   2   6      737.22      848.90     27.98 o
   8   2   6     1000.42      975.29     30.12 o
   9   2   6       38.42       49.19     23.89 o
  10   2   6       60.97       38.38     22.25 o
  11   2   6      411.63      352.10     28.93 o
  12   2   6      165.04      173.87     25.86 o
  13   2   6       77.86       25.95     24.46 o
  14   2   6        0.04      -25.86     25.86 o
  15   2   6       13.54        4.32     30.58 o
  16   2   6       61.12       67.03     41.08 o
  17   2   6        0.00      112.43     43.24 o
   1   3   6       76.74       24.86     11.12 o
   2   3   6      458.58      413.72     34.59 o
   3   3   6     3180.23     3010.56     48.74 o
   4   3   6      552.51      555.52     22.25 o
   5   3   6      511.60      458.45     32.43 o
   6   3   6        2.78      -10.98     19.70 o
   7   3   6      240.56      196.44     51.89 o
   8   3   6      256.78      322.92     30.27 o
   9   3   6       63.13       46.49     30.27 o
  10   3   6      287.04      351.97     38.92 o
  11   3   6      711.67      686.91     35.06 o
  12   3   6       76.47       26.56     20.76 o
  13   3   6       40.31       45.59     64.86 o
  14   3   6        4.60       -4.32     24.46 o
  15   3   6      189.25      120.17     67.03 o
  16   3   6        5.44       28.11     30.58 o
  17   3   6        0.11      -44.65     44.65 o
   0   4   6    13235.10    13197.57    237.83 o
   1   4   6      146.51      134.57     19.46 o
   2   4   6       11.41        1.85     10.38 o
   3   4   6      824.24      779.90     34.59 o
   4   4   6       11.47       12.31     34.59 o
   5   4   6        5.53       -0.39     30.27 o
   6   4   6      374.32      428.14     24.46 o
   7   4   6       63.59      137.90     24.46 o
   8   4   6       18.34       54.05     24.46 o
   9   4   6       83.67      105.56     25.86 o
  10   4   6      348.47      395.45     25.54 o
  11   4   6      138.50      129.93     34.59 o
  12   4   6        0.28      -12.11     36.76 o
  13   4   6        6.39       19.33     25.86 o
  14   4   6       85.50       97.56     25.54 o
  15   4   6        0.13       21.14     73.51 o
  16   4   6        6.61       26.38     47.57 o
   1   5   6     4396.57     4249.01     60.24 o
   2   5   6      220.80      222.73     13.51 o
   3   5   6     1676.25     1558.58     30.12 o
   4   5   6       59.58       51.27     11.92 o
   5   5   6     3969.91     4128.78     65.41 o
   6   5   6       22.50       37.25     18.33 o
   7   5   6     1589.27     1670.83     44.26 o
   8   5   6     1479.04     1598.50     69.19 o
   9   5   6      209.82      284.57     30.58 o
  10   5   6      688.80      685.81     39.40 o
  11   5   6     1245.48     1185.98     92.97 o
  12   5   6        3.03       15.86     15.47 o
  13   5   6      329.62      352.51     62.70 o
  14   5   6       69.72       26.49     19.68 o
  15   5   6      294.32      299.10     43.24 o
  16   5   6       57.99       45.00     46.39 o
   0   6   6     1117.24     1102.68     43.24 o
   1   6   6       78.04      100.90     43.24 o
   2   6   6       15.66       10.81     11.92 o
   3   6   6       23.82        6.80     17.30 o
   4   6   6        1.80       11.68     11.92 o
   5   6   6       69.72       71.84     19.46 o
   6   6   6        5.71       -0.62     18.90 o
   7   6   6      172.48      152.94     24.80 o
   8   6   6        8.61       49.58     34.59 o
   9   6   6      143.20      105.35     23.89 o
  10   6   6       81.75       82.69     25.95 o
  11   6   6      227.28      190.46     32.00 o
  12   6   6       18.05        8.65     24.46 o
  13   6   6       13.01       81.34     32.00 o
  14   6   6       19.77      -12.77     32.00 o
  15   6   6        3.00        2.16     36.69 o
  16   6   6        3.50       19.94     48.94 o
   1   7   6     1823.16     1814.76     44.26 o
   2   7   6      278.11      285.33     34.59 o
   3   7   6     3291.40     3349.20     60.54 o
   4   7   6       14.05       24.50     23.78 o
   5   7   6      647.86      671.01     25.54 o
   6   7   6       37.91       48.56     15.81 o
   7   7   6     4588.70     4923.87     92.32 o
   8   7   6      689.68      622.40     36.76 o
   9   7   6      296.17      230.47     21.59 o
  10   7   6       77.38       28.11     28.11 o
  11   7   6      460.49      494.26     36.31 o
  12   7   6        5.55        4.32     51.89 o
  13   7   6      148.58      153.48     32.00 o
  14   7   6       21.41       43.24     32.00 o
  15   7   6      110.06       65.81     45.40 o
   0   8   6      564.56      614.04     38.92 o
   1   8   6       14.58        6.49     15.29 o
   2   8   6      106.90      100.66     23.89 o
   3   8   6      250.90      231.66     32.43 o
   4   8   6      728.30      715.32     64.86 o
   5   8   6       55.25       75.13     21.59 o
   6   8   6     1241.52     1264.97     60.54 o
   7   8   6      101.49       67.86     18.33 o
   8   8   6        0.12      -15.47     15.47 o
   9   8   6       21.38       13.90     18.90 o
  10   8   6      158.92      122.98     24.80 o
  11   8   6        3.82       11.45     24.80 o
  12   8   6       15.83       30.27     30.58 o
  13   8   6       12.73       25.49     28.93 o
  14   8   6        3.44       54.45     32.00 o
   1   9   6      313.38      370.02     22.78 o
   2   9   6      386.73      360.20     31.13 o
   3   9   6      581.57      569.55     32.43 o
   4   9   6      381.69      379.71     25.86 o
   5   9   6       68.98       61.16     23.78 o
   6   9   6      558.32      448.68     27.98 o
   7   9   6      159.61      178.81     23.89 o
   8   9   6      133.91      112.43     12.15 o
   9   9   6        2.25      -15.02     15.02 o
  10   9   6       67.24       43.24     28.11 o
  11   9   6      153.94      131.33     19.68 o
  12   9   6       13.34       24.32     19.68 o
  13   9   6       28.93       14.94     24.29 o
  14   9   6        0.17       84.43     32.00 o
   0  10   6      318.00      276.75     30.27 o
   1  10   6      183.27      143.19     22.25 o
   2  10   6       36.11       -2.88     19.34 o
   3  10   6       37.41        9.67     25.95 o
   4  10   6       66.58       29.65     20.76 o
   5  10   6       55.45       19.66     15.02 o
   6  10   6       16.14       17.30     18.33 o
   7  10   6       17.84      -10.31     34.59 o
   8  10   6      204.68      230.48     23.89 o
   9  10   6       16.66       41.39     20.76 o
  10  10   6        4.64      -25.95     34.59 o
  11  10   6        0.03        5.85     21.62 o
  12  10   6       39.17       44.01     36.76 o
  13  10   6       21.31       53.86     33.22 o
   1  11   6        5.55        6.99     15.81 o
   2  11   6       35.62       23.24     23.89 o
   3  11   6       40.43       50.45     60.54 o
   4  11   6        9.00       32.30     22.78 o
   5  11   6      123.32      120.12     22.78 o
   6  11   6       94.12       92.56     18.90 o
   7  11   6        4.32        7.41     20.76 o
   8  11   6        1.25       11.53     19.34 o
   9  11   6        1.49      -17.30     20.76 o
  10  11   6       22.22       26.43     27.01 o
  11  11   6       32.20       27.31     26.15 o
  12  11   6       26.97       61.40     60.54 o
   0  12   6       18.72       51.89     30.27 o
   1  12   6       38.00        4.32     18.90 o
   2  12   6      463.70      461.10     34.27 o
   3  12   6        1.37       11.53     21.62 o
   4  12   6       38.32       67.95     43.24 o
   5  12   6        0.19       -0.62     25.95 o
   6  12   6       92.38       36.97     30.12 o
   7  12   6      131.22      140.31     21.62 o
   8  12   6        0.44        2.05     49.73 o
   9  12   6        1.58      -15.57     22.78 o
  10  12   6        2.86       61.77     32.43 o
  11  12   6        0.70      -26.81     58.38 o
   1  13   6       37.53       28.25     30.27 o
   2  13   6      173.30      208.28     27.43 o
   3  13   6       53.79       23.21     45.40 o
   4  13   6        5.30       -9.10     28.11 o
   5  13   6       62.82      135.95     51.89 o
   6  13   6       50.23       76.39     32.43 o
   7  13   6      304.50      321.81     36.31 o
   8  13   6       33.47       62.42     43.24 o
   9  13   6        2.33       32.67     51.07 o
   0  14   6        1.18        4.32     30.27 o
   1  14   6       68.23       31.42     22.78 o
   2  14   6       11.71       -7.12     41.08 o
   3  14   6       11.93       10.09     23.21 o
   4  14   6       17.31       34.59     36.76 o
   5  14   6        8.64       -5.56     51.89 o
   6  14   6      163.23       88.89     39.20 o
   7  14   6        1.66       40.82     49.73 o
   1  15   6       22.50      -26.40     27.98 o
   2  15   6        0.04       25.95     25.86 o
   3  15   6       85.16       58.54     39.40 o
   4  15   6       50.60       64.45     36.76 o
   1   1   7        6.54        1.57     16.61 o
   2   1   7       15.00      -15.29     15.29 o
   3   1   7      822.81      735.15     24.46 o
   4   1   7     1425.77     1595.63     32.00 o
   5   1   7      430.02      482.50     20.76 o
   6   1   7      812.37      796.63     27.01 o
   7   1   7     1689.90     1890.38     43.63 o
   8   1   7        3.43       18.45     22.78 o
   9   1   7        2.56       35.96     67.03 o
  10   1   7      238.65      326.07     30.12 o
  11   1   7      108.67       82.74     22.78 o
  12   1   7        1.22      -13.23     25.86 o
  13   1   7       26.05        8.65     24.46 o
  14   1   7        1.97      -11.53     32.43 o
  15   1   7      204.64      230.49     36.69 o
  16   1   7        5.22       34.59     54.05 o
  17   1   7       20.96       36.41     52.29 o
   0   2   7     1600.60     1427.00     51.89 o
   1   2   7      196.95      120.57     19.70 o
   2   2   7        0.33      -14.39     14.39 o
   3   2   7        8.88       -4.32     13.51 o
   4   2   7     9882.64    10121.51    130.89 o
   5   2   7     1167.27     1306.63     64.86 o
   6   2   7      435.80      386.05     25.86 o
   7   2   7      594.16      609.72     32.00 o
   8   2   7        5.48       22.24     20.76 o
   9   2   7      971.09      947.60     67.03 o
  10   2   7      747.99      794.85     41.08 o
  11   2   7      146.40       80.00     24.46 o
  12   2   7       88.06       59.10     22.78 o
  13   2   7       13.11       22.89     54.05 o
  14   2   7      164.96      173.23     32.00 o
  15   2   7        1.84      -25.54     25.54 o
  16   2   7       89.04       86.67     64.86 o
  17   2   7        1.43       57.74     50.91 o
   1   3   7     1903.69     1729.79     36.69 o
   2   3   7     5885.76     6017.35     85.62 o
   3   3   7     9497.40     9578.89    125.55 o
   4   3   7     1885.05     1975.93     39.20 o
   5   3   7      224.11      213.31     20.76 o
   6   3   7       81.65       95.13     17.59 o
   7   3   7      222.53      221.81     22.78 o
   8   3   7       13.87      -25.86     25.86 o
   9   3   7       65.18       88.01     18.90 o
  10   3   7      120.71      106.42     32.43 o
  11   3   7      459.35      460.64     32.43 o
  12   3   7        0.42       22.70     23.89 o
  13   3   7       40.89        3.46     28.11 o
  14   3   7        8.37       44.11     28.11 o
  15   3   7      224.78      207.22     30.12 o
  16   3   7      131.47       56.22     45.40 o
   0   4   7    17876.05    18373.68    319.99 o
   1   4   7     5583.51     5880.25     84.04 o
   2   4   7      119.30       78.07     13.51 o
   3   4   7    12616.98    12948.74    165.62 o
   4   4   7     1145.06     1066.25     27.01 o
   5   4   7      412.99      373.43     24.80 o
   6   4   7     1063.42      989.45     49.73 o
   7   4   7      108.20      102.51     24.46 o
   8   4   7     2790.75     2979.99     80.00 o
   9   4   7        0.65       28.11     24.46 o
  10   4   7      102.68       92.66     31.13 o
  11   4   7        8.00       22.86     34.59 o
  12   4   7      210.32      241.40     22.25 o
  13   4   7       63.47       92.97     21.59 o
  14   4   7      420.46      537.42     67.03 o
  15   4   7        0.01        4.74     29.46 o
  16   4   7       42.67       52.57     42.14 o
   1   5   7     1326.95     1410.52     38.92 o
   2   5   7      563.37      628.85     19.70 o
   3   5   7     2423.92     2311.40     42.81 o
   4   5   7       27.83       14.70     14.39 o
   5   5   7       53.22       42.01     18.90 o
   6   5   7      153.64      196.52     20.76 o
   7   5   7      624.40      695.87     58.38 o
   8   5   7       46.50       88.65     28.11 o
   9   5   7       17.60      -13.48     28.11 o
  10   5   7       16.73      -21.62     36.76 o
  11   5   7        6.22       18.43     28.93 o
  12   5   7        0.90       -4.32     25.86 o
  13   5   7      101.47      114.81     30.12 o
  14   5   7        0.38      -19.46     54.05 o
  15   5   7       30.96       -2.07     35.06 o
  16   5   7       13.72       95.59     52.29 o
   0   6   7     6062.00     5954.47    147.02 o
   1   6   7      272.45      299.09     19.70 o
   2   6   7      541.82      512.07     17.59 o
   3   6   7      227.15      268.38     15.29 o
   4   6   7       56.18       68.32     15.47 o
   5   6   7        0.11       -2.66     18.33 o
   6   6   7      891.83      913.95     32.00 o
   7   6   7      994.87     1073.23     36.76 o
   8   6   7     3055.92     3305.47     73.75 o
   9   6   7       96.10       17.63     60.54 o
  10   6   7        2.96      -22.70     47.57 o
  11   6   7      110.56      137.33     34.59 o
  12   6   7       84.27       87.98     58.38 o
  13   6   7       54.42       54.05     30.58 o
  14   6   7      215.18      210.71     47.57 o
  15   6   7      115.73      134.05     39.75 o
   1   7   7        3.52        7.57     19.46 o
   2   7   7      220.23      256.28     19.46 o
   3   7   7      614.49      613.57     20.76 o
   4   7   7        7.24       32.00     14.39 o
   5   7   7      503.14      474.21     21.59 o
   6   7   7      832.10      887.01     29.46 o
   7   7   7      161.95      190.78     30.27 o
   8   7   7      551.04      517.03     28.78 o
   9   7   7        2.69       12.97     38.92 o
  10   7   7       66.25       34.59     25.95 o
  11   7   7        0.29       42.38     36.76 o
  12   7   7      116.62       35.96     28.93 o
  13   7   7        3.14        7.41     31.13 o
  14   7   7        3.67       38.92     31.13 o
  15   7   7       14.62       -7.33     35.06 o
   0   8   7     2258.08     2412.92     82.16 o
   1   8   7      148.49      141.48     22.78 o
   2   8   7       43.59       31.35     22.25 o
   3   8   7     1530.81     1575.87     41.51 o
   4   8   7     3864.89     4019.34     70.65 o
   5   8   7      925.72      956.63     26.65 o
   6   8   7        0.58       -4.32     25.95 o
   7   8   7       31.71      -15.47     15.47 o
   8   8   7      186.05      158.23     18.90 o
   9   8   7       47.47       71.48     19.34 o
  10   8   7      470.66      441.26     45.40 o
  11   8   7        5.71        9.37     25.54 o
  12   8   7      289.91      237.45     32.74 o
  13   8   7        0.91      -13.93     27.01 o
  14   8   7       49.68       61.77     32.00 o
   1   9   7       17.38       47.93     17.59 o
   2   9   7       21.69       65.86     23.78 o
   3   9   7       38.77       68.93     24.80 o
   4   9   7       15.16        1.97     15.13 o
   5   9   7       61.89       25.95     21.62 o
   6   9   7       72.58       53.13     18.90 o
   7   9   7      209.14      169.57     21.59 o
   8   9   7      103.47       74.87     15.81 o
   9   9   7       28.63       33.98     51.89 o
  10   9   7        0.01       34.29     18.90 o
  11   9   7       20.10       48.22     26.65 o
  12   9   7       39.76       59.63     28.11 o
  13   9   7      100.03       49.73     30.58 o
   0  10   7       37.19       21.62     21.62 o
   1  10   7       51.84        4.32     28.11 o
   2  10   7      455.46      410.17     27.01 o
   3  10   7       21.07       -3.66     19.70 o
   4  10   7     1362.51     1409.38     55.00 o
   5  10   7       77.83      120.62     23.89 o
   6  10   7      119.81      155.01     17.59 o
   7  10   7       13.13        4.99     34.59 o
   8  10   7      221.67      253.65     27.98 o
   9  10   7        1.24       28.11     22.25 o
  10  10   7       50.93       14.41     23.21 o
  11  10   7        9.18       29.03     17.30 o
  12  10   7       80.71       43.24     27.52 o
  13  10   7        0.25      -34.90     35.17 o
   1  11   7       34.39       54.77     19.34 o
   2  11   7       95.24       64.20     21.62 o
   3  11   7        0.76       17.30     23.89 o
   4  11   7       49.07      117.91     27.43 o
   5  11   7       28.33       67.24     28.11 o
   6  11   7       88.05       72.43     30.12 o
   7  11   7      151.50      175.89     19.70 o
   8  11   7       42.08       52.91     24.80 o
   9  11   7       97.99       83.68     28.11 o
  10  11   7        0.38       22.30     27.98 o
  11  11   7       18.56       55.20     25.86 o
  12  11   7       24.48       12.97     32.82 o
   0  12   7      510.84      384.86     51.89 o
   1  12   7       66.99       96.43     18.33 o
   2  12   7        7.43       20.76     22.78 o
   3  12   7      130.26      122.62     26.65 o
   4  12   7        1.61        0.72     25.54 o
   5  12   7       91.44       92.25     27.01 o
   6  12   7        2.97      -19.15     31.13 o
   7  12   7        4.26      -33.31     41.19 o
   8  12   7        1.04       -2.16     18.35 o
   9  12   7       42.33       14.77     28.11 o
  10  12   7        3.50        0.00     43.24 o
   1  13   7        7.83       44.20     25.54 o
   2  13   7      276.51      281.08     43.24 o
   3  13   7      212.05      123.96     56.22 o
   4  13   7        5.12        8.26     54.05 o
   5  13   7       15.41       -4.94     31.13 o
   6  13   7       12.15       59.22     30.52 o
   7  13   7        6.09      -27.01     27.01 o
   8  13   7        0.00      -16.27     49.73 o
   9  13   7       33.04       38.92     38.13 o
   0  14   7      143.06      147.02     43.24 o
   1  14   7        0.04      -25.95     28.93 o
   2  14   7        1.29        1.53     21.62 o
   3  14   7        5.02      -15.79     27.73 o
   4  14   7        8.57        1.44     25.95 o
   5  14   7        0.24       92.25     39.20 o
   6  14   7       26.47       35.38     30.04 o
   7  14   7       21.69       27.39     27.07 o
   1  15   7       48.22      -19.12     28.93 o
   2  15   7       21.40       -8.65     36.69 o
   3  15   7      217.65      188.09     49.73 o
   4  15   7        2.38        7.78     43.24 o
   0   0   8    11083.54    10166.28    332.97 o
   1   0   8     2789.39     2594.54     82.16 o
   2   0   8     7847.86     7537.14    151.35 o
   3   0   8     2321.60     2391.30     64.86 o
   4   0   8     9113.57     9141.43    177.29 o
   5   0   8     1108.11     1042.14     34.59 o
   6   0   8     5877.05     5781.50    125.40 o
   7   0   8     1460.56     1561.05     51.89 o
   8   0   8      160.80      168.65     34.59 o
   9   0   8      306.81      380.53     43.24 o
  10   0   8     1815.36     2105.90     86.48 o
  11   0   8       26.87      -38.92     38.92 o
  12   0   8      288.46      410.80     47.57 o
  13   0   8        0.63        8.65     38.92 o
  14   0   8      718.79      765.39     69.19 o
  15   0   8       98.96       73.51     43.24 o
  16   0   8      246.43      216.21     69.19 o
   1   1   8       27.43       -5.99     34.59 o
   2   1   8       19.41       -5.90     16.61 o
   3   1   8       41.96       73.51     15.29 o
   4   1   8      143.83      208.43     16.61 o
   5   1   8     1262.56     1403.04     32.43 o
   6   1   8      190.83      216.21     18.35 o
   7   1   8       36.32       49.01     27.01 o
   8   1   8        6.33       32.43     23.89 o
   9   1   8       64.32       59.52     62.70 o
  10   1   8       34.54       47.57     24.46 o
  11   1   8       18.86       48.33     25.86 o
  12   1   8       37.87       65.12     25.86 o
  13   1   8        2.85       -2.16     24.46 o
  14   1   8        3.46      -13.93     30.27 o
  15   1   8       59.92       79.78     45.40 o
  16   1   8        0.94       -6.05     43.24 o
   0   2   8     1192.33     1094.03     47.57 o
   1   2   8      278.08      264.78     22.78 o
   2   2   8       41.99       38.92     16.61 o
   3   2   8       69.68       61.12     21.62 o
   4   2   8     6353.93     6588.01     91.58 o
   5   2   8     1082.23     1105.79     32.43 o
   6   2   8      273.92      289.14     23.89 o
   7   2   8       34.91       47.57     21.40 o
   8   2   8     1197.57     1243.70     44.26 o
   9   2   8       49.29      119.50     56.22 o
  10   2   8      388.83      350.75     27.98 o
  11   2   8      105.01      102.50     21.59 o
  12   2   8       90.64       74.53     25.95 o
  13   2   8       87.88       65.63     25.86 o
  14   2   8      659.28      609.02     44.26 o
  15   2   8       53.18      109.14     32.00 o
  16   2   8       12.75       31.71     32.00 o
   1   3   8       18.35        6.25     13.51 o
   2   3   8      178.77      181.54     41.08 o
   3   3   8     5143.46     5357.35     84.96 o
   4   3   8      275.77      235.30     17.59 o
   5   3   8       33.34       32.43     28.11 o
   6   3   8      102.29      117.16     30.27 o
   7   3   8       31.51       26.23     22.78 o
   8   3   8      126.79      140.82     25.86 o
   9   3   8      129.42      175.59     30.12 o
  10   3   8       64.36       82.16     43.24 o
  11   3   8      328.80      324.32     30.12 o
  12   3   8       52.10       54.59     23.89 o
  13   3   8      110.79       93.54     41.08 o
  14   3   8      114.38       71.59     36.76 o
  15   3   8        1.05       35.05     28.11 o
  16   3   8       63.78       85.88     48.94 o
   0   4   8     2360.61     2646.43     77.84 o
   1   4   8        9.63      -11.12     11.12 o
   2   4   8      347.20      340.11     19.70 o
   3   4   8     3923.76     4062.76     72.65 o
   4   4   8       55.96       53.13     21.62 o
   5   4   8     1351.45     1398.06     32.00 o
   6   4   8      121.12      140.36     41.08 o
   7   4   8      693.27      660.34     41.08 o
   8   4   8        0.21       31.29     24.80 o
   9   4   8        0.26       11.96     24.80 o
  10   4   8        0.08      -30.27     30.27 o
  11   4   8       20.31       10.81     27.52 o
  12   4   8       38.45       11.24     60.54 o
  13   4   8        2.64       65.26     33.22 o
  14   4   8       60.73       17.30     33.63 o
  15   4   8       40.41       18.08     33.22 o
  16   4   8       13.52       22.58     45.40 o
   1   5   8      129.61      160.49     16.61 o
   2   5   8      278.67      322.10     25.95 o
   3   5   8     4221.95     4465.31     70.13 o
   4   5   8      398.60      412.00     25.86 o
   5   5   8      113.79      129.75     17.59 o
   6   5   8       49.74       84.05     23.89 o
   7   5   8      333.15      382.19     30.12 o
   8   5   8      588.62      591.89     43.24 o
   9   5   8       71.27       25.95     30.27 o
  10   5   8      276.36      265.64     32.43 o
  11   5   8      191.17      182.26     30.12 o
  12   5   8        0.25       10.81     32.43 o
  13   5   8        1.12       28.11     67.03 o
  14   5   8        6.08      -21.62     33.63 o
  15   5   8       13.60       15.24     32.00 o
  16   5   8        1.15      -25.95     77.84 o
   0   6   8     1166.93     1202.14     43.24 o
   1   6   8      113.02      129.73     14.39 o
   2   6   8      166.57      160.00     25.95 o
   3   6   8      108.49      132.21     15.29 o
   4   6   8      135.02      122.67     20.76 o
   5   6   8        6.87       21.62     15.47 o
   6   6   8        0.85       -8.65     19.34 o
   7   6   8      875.21      983.52     41.08 o
   8   6   8       11.07       29.96     23.78 o
   9   6   8      330.69      264.15     41.08 o
  10   6   8       16.81       34.31     22.78 o
  11   6   8      122.03      115.23     24.80 o
  12   6   8        4.88       -2.16     27.52 o
  13   6   8        7.37       57.79     41.08 o
  14   6   8        4.81       33.15     32.00 o
  15   6   8       12.20      -25.68     47.57 o
   1   7   8      550.32      677.91     28.11 o
   2   7   8      198.60      244.48     19.46 o
   3   7   8      365.86      355.49     23.78 o
   4   7   8      324.21      361.91     34.59 o
   5   7   8       15.46       44.68     15.47 o
   6   7   8        3.44       78.53     49.73 o
   7   7   8       39.85       -3.71     36.76 o
   8   7   8      392.29      296.40     45.40 o
   9   7   8      298.16      272.29     28.11 o
  10   7   8      188.95      153.23     23.21 o
  11   7   8      156.64      152.76     28.78 o
  12   7   8        7.48       17.75     28.11 o
  13   7   8        5.46       16.28     43.24 o
  14   7   8        0.00      -12.97     27.52 o
  15   7   8       44.48       77.84     39.20 o
   0   8   8      113.25      134.05     25.95 o
   1   8   8      161.87      143.24     25.95 o
   2   8   8       53.41       86.25     30.27 o
   3   8   8      496.74      478.14     34.59 o
   4   8   8      232.92      253.77     25.95 o
   5   8   8     1078.86     1136.94     49.73 o
   6   8   8       56.60       24.77     15.02 o
   7   8   8        0.39       -4.32     15.47 o
   8   8   8       90.17       95.16     25.95 o
   9   8   8       50.83       45.84     21.59 o
  10   8   8        1.60       24.67     41.08 o
  11   8   8       51.12       49.01     32.43 o
  12   8   8       28.10       -0.54     22.25 o
  13   8   8       24.41       40.36     30.27 o
  14   8   8        4.84       -1.80     35.19 o
   1   9   8      318.53      365.08     51.89 o
   2   9   8       10.98       60.54     23.89 o
   3   9   8        9.49        1.97     25.95 o
   4   9   8       49.35       48.80     28.11 o
   5   9   8      281.91      238.56     25.54 o
   6   9   8        7.72        1.73     28.11 o
   7   9   8       35.14       33.51     12.31 o
   8   9   8       28.12       34.59     38.92 o
   9   9   8      231.58      224.29     43.24 o
  10   9   8       50.68       39.78     21.59 o
  11   9   8       46.98       39.37     30.27 o
  12   9   8        0.38       18.74     27.07 o
  13   9   8        6.10      -28.93     28.93 o
   0  10   8      165.90      164.32     25.95 o
   1  10   8      263.65      212.70     24.80 o
   2  10   8       93.85       42.38     21.59 o
   3  10   8       81.53       86.48     21.40 o
   4  10   8     1112.48     1092.40    129.73 o
   5  10   8        4.54        6.22     36.76 o
   6  10   8      100.37       64.86     17.59 o
   7  10   8       70.08       65.20     18.33 o
   8  10   8      136.98      148.62     23.85 o
   9  10   8        1.26       16.68     20.76 o
  10  10   8      104.18      114.40     12.97 o
  11  10   8        6.06        4.32     32.43 o
  12  10   8        7.74       -3.98     45.40 o
   1  11   8        9.63       27.94     18.33 o
   2  11   8       40.00       30.27     28.11 o
   3  11   8        0.10       52.65     22.78 o
   4  11   8       28.33       46.13     62.70 o
   5  11   8      254.03      256.28     35.19 o
   6  11   8        0.90      -32.43     32.43 o
   7  11   8        0.61        4.32     19.34 o
   8  11   8        7.66       -8.65     19.46 o
   9  11   8        2.37       12.97     36.76 o
  10  11   8        0.09        6.10     22.78 o
  11  11   8        8.19        4.50     27.99 o
   0  12   8       29.80       43.24     34.59 o
   1  12   8        5.62       35.46     28.11 o
   2  12   8      287.75      333.28     30.12 o
   3  12   8        5.09       13.21     25.54 o
   4  12   8       65.78       54.29     41.08 o
   5  12   8       41.56       32.53     54.05 o
   6  12   8      351.28      353.35    108.11 o
   7  12   8       29.93      137.17     51.89 o
   8  12   8      138.56      133.27     60.54 o
   9  12   8      135.40      110.58     31.13 o
  10  12   8       21.10        2.39     38.27 o
   1  13   8       50.75       50.26     21.62 o
   2  13   8        2.27      -21.62     21.62 o
   3  13   8      104.25       57.18     47.57 o
   4  13   8       43.02       15.48     30.27 o
   5  13   8       20.43       -4.94     24.09 o
   6  13   8        4.89       31.51     38.92 o
   7  13   8        3.80        5.08     30.52 o
   8  13   8        0.00       -6.92     38.13 o
   0  14   8      137.63      134.05     38.92 o
   1  14   8        2.13       -8.65     30.58 o
   2  14   8       31.25       56.98     16.53 o
   3  14   8        0.02       39.60     23.56 o
   4  14   8      146.46      200.20     30.52 o
   5  14   8      110.30       88.34     29.46 o
   6  14   8        0.09       49.01     30.94 o
   1  15   8        1.41        4.32     28.93 o
   2  15   8        2.44      -16.71     32.43 o
   1   1   9     1411.84     1314.80     39.75 o
   2   1   9        3.78        5.50     36.76 o
   3   1   9     2157.28     2002.46     39.75 o
   4   1   9        9.15       23.78     15.29 o
   5   1   9     2012.89     2043.26     42.81 o
   6   1   9        2.72      -10.98     19.70 o
   7   1   9     1262.26     1327.90     38.13 o
   8   1   9      362.51      335.48     27.52 o
   9   1   9      334.10      408.73     30.58 o
  10   1   9      402.38      342.11     27.52 o
  11   1   9      184.64      192.68     28.93 o
  12   1   9        3.57       -0.76     25.86 o
  13   1   9      433.43      405.88     38.13 o
  14   1   9       38.19       38.92     30.58 o
  15   1   9      213.99      268.12     38.13 o
  16   1   9       61.16       56.94     35.19 o
   0   2   9      153.25      177.29     30.27 o
   1   2   9      549.43      537.19     27.01 o
   2   2   9     2672.28     2811.29     51.98 o
   3   2   9      327.98      358.91     24.46 o
   4   2   9      572.58      589.36     86.48 o
   5   2   9      109.88      103.03     19.46 o
   6   2   9       44.56       41.28     21.62 o
   7   2   9       28.71       27.57     23.89 o
   8   2   9       47.07        0.00     22.78 o
   9   2   9       15.76       13.93     27.01 o
  10   2   9      801.14      750.10     41.19 o
  11   2   9       35.19        0.00     27.52 o
  12   2   9        0.84       63.51     23.89 o
  13   2   9        1.31      -19.12     38.92 o
  14   2   9        5.51       -6.14     34.59 o
  15   2   9       51.82       66.30     27.01 o
  16   2   9      171.70      149.00     46.01 o
   1   3   9      869.59      748.12     27.52 o
   2   3   9      883.77      919.51     28.93 o
   3   3   9     4250.17     4444.53     70.64 o
   4   3   9     1519.01     1586.37     49.73 o
   5   3   9     1496.62     1578.35     38.13 o
   6   3   9       23.55       57.21     19.70 o
   7   3   9      422.63      377.36     27.07 o
   8   3   9      351.96      433.99     30.12 o
   9   3   9     1236.87     1252.78     92.97 o
  10   3   9      302.13      252.67     27.52 o
  11   3   9      124.53      105.02     31.13 o
  12   3   9       44.86       69.19     43.24 o
  13   3   9      277.72      300.97    103.78 o
  14   3   9      115.29      105.02     32.00 o
  15   3   9       61.86       91.33     38.13 o
  16   3   9       97.72       63.42     62.70 o
   0   4   9       11.58       30.27     25.95 o
   1   4   9      264.70      262.39     18.33 o
   2   4   9      410.78      408.39     30.27 o
   3   4   9       63.37       56.92     25.95 o
   4   4   9      340.27      394.12     18.33 o
   5   4   9       73.47      101.27     23.89 o
   6   4   9      879.21      916.84     97.30 o
   7   4   9       13.69       46.55     47.57 o
   8   4   9       93.87      121.66     36.76 o
   9   4   9      104.78       82.92     32.43 o
  10   4   9      174.07      101.84     34.59 o
  11   4   9      275.74      267.72     35.06 o
  12   4   9       50.94       91.60     38.92 o
  13   4   9        7.57       47.57     39.40 o
  14   4   9       12.40      -28.67     56.22 o
  15   4   9       87.22       80.16     39.40 o
  16   4   9        4.41       67.33     92.97 o
   1   5   9      208.23      243.98     47.57 o
   2   5   9      666.23      680.37     25.86 o
   3   5   9      441.34      433.12     18.35 o
   4   5   9      422.80      459.52     27.01 o
   5   5   9      339.50      352.16     71.35 o
   6   5   9      387.81      374.79     28.11 o
   7   5   9       55.06       91.89     30.27 o
   8   5   9        4.77        5.77     32.43 o
   9   5   9       50.38       -6.61     60.54 o
  10   5   9      238.51      198.91     27.01 o
  11   5   9      165.62      156.01     27.98 o
  12   5   9       12.30       17.51     30.12 o
  13   5   9       30.25        8.00     30.12 o
  14   5   9       28.90       13.37     33.22 o
  15   5   9       21.55        9.81     53.74 o
   0   6   9        7.17       25.95     17.30 o
   1   6   9       15.13       17.30     13.51 o
   2   6   9       21.49       37.19     14.39 o
   3   6   9      361.68      367.56     18.35 o
   4   6   9      281.25      308.15     21.59 o
   5   6   9       13.40      -11.89     30.27 o
   6   6   9     1041.31     1253.28     60.54 o
   7   6   9      185.37      162.61     19.96 o
   8   6   9     2106.13     2120.57     66.44 o
   9   6   9       37.79      -22.25     22.25 o
  10   6   9       35.94      -11.19     28.11 o
  11   6   9      411.85      455.25     35.98 o
  12   6   9       22.68        4.91     32.43 o
  13   6   9       26.05       70.33     27.98 o
  14   6   9      164.90      150.53     38.92 o
  15   6   9        3.88       39.19     42.14 o
   1   7   9       28.86        2.16     28.11 o
   2   7   9      461.59      498.41     21.59 o
   3   7   9     1582.84     1686.68     42.39 o
   4   7   9      224.61      240.80     47.57 o
   5   7   9      767.31      802.29     32.43 o
   6   7   9      393.36      398.26     56.22 o
   7   7   9      507.18      479.18     56.22 o
   8   7   9      754.62      739.84     43.24 o
   9   7   9        1.30       41.62     32.43 o
  10   7   9      241.72      222.97     32.43 o
  11   7   9       47.23       58.38     22.25 o
  12   7   9       30.64       22.53     58.38 o
  13   7   9        5.06       40.36     35.19 o
  14   7   9        7.40       37.41     32.74 o
   0   8   9      157.76      190.27     30.27 o
   1   8   9      190.97      198.27     25.86 o
   2   8   9        6.46       32.43     18.35 o
   3   8   9      234.99      232.73     18.33 o
   4   8   9      112.69      114.71     18.90 o
   5   8   9       79.78       39.40     20.18 o
   6   8   9       54.67       65.22     17.59 o
   7   8   9       19.99       42.85     17.30 o
   8   8   9        1.00       16.63     21.62 o
   9   8   9       19.67       31.71     19.34 o
  10   8   9       11.48        8.65     25.95 o
  11   8   9        1.26        7.21     19.34 o
  12   8   9        7.81      -10.70     32.43 o
  13   8   9       10.00       21.00     31.13 o
  14   8   9        3.89      -16.58     36.31 o
   1   9   9       89.90       80.28     28.11 o
   2   9   9        4.15      -20.76     20.76 o
   3   9   9      229.09      178.36     24.46 o
   4   9   9        0.13      -11.12     41.08 o
   5   9   9      504.89      541.29     23.56 o
   6   9   9      188.59      176.50     25.95 o
   7   9   9      182.70      193.16     19.68 o
   8   9   9        9.25       25.95     25.95 o
   9   9   9        0.08       37.06     34.59 o
  10   9   9        0.18        7.21     19.34 o
  11   9   9      126.09      137.25     26.65 o
  12   9   9       29.96       48.93     26.15 o
  13   9   9       10.16       38.05     45.56 o
   0  10   9       62.38      125.40     34.59 o
   1  10   9        0.32        2.16     18.35 o
   2  10   9      234.41      185.91     30.27 o
   3  10   9        0.14      -21.40     21.40 o
   4  10   9        1.57       21.19     30.27 o
   5  10   9       80.68       87.93     23.78 o
   6  10   9       37.04        9.98     18.33 o
   7  10   9        9.53       62.70     36.76 o
   8  10   9      118.22      110.63     19.68 o
   9  10   9       16.97       -1.44     19.34 o
  10  10   9       59.53       74.26     23.78 o
  11  10   9        1.60       12.54     23.85 o
  12  10   9        1.79      102.34     49.73 o
   1  11   9      100.30       75.46     21.59 o
   2  11   9       13.56       17.84     30.27 o
   3  11   9      421.33      447.18     33.22 o
   4  11   9       76.46       51.89     30.94 o
   5  11   9       86.55      139.28     32.74 o
   6  11   9        9.15        5.53     25.54 o
   7  11   9      209.99      196.30     27.01 o
   8  11   9       73.57       84.99     28.11 o
   9  11   9       11.23        2.70     19.68 o
  10  11   9       46.11       52.91     24.80 o
  11  11   9       21.53       67.99     44.26 o
   0  12   9        7.84       -8.65     34.59 o
   1  12   9        1.74       34.59     20.18 o
   2  12   9        2.39      -16.76     22.25 o
   3  12   9        2.81       28.89     27.43 o
   4  12   9        9.54      -28.78     28.78 o
   5  12   9        0.67        4.10     26.15 o
   6  12   9       55.22       -4.72     51.89 o
   7  12   9       10.77       29.65     39.94 o
   8  12   9       17.34       18.28     32.00 o
   9  12   9       21.74       44.03     36.76 o
   1  13   9       64.58       99.84     25.95 o
   2  13   9       19.75       47.82     22.78 o
   3  13   9       97.80       67.15     22.78 o
   4  13   9       15.81       30.27     30.94 o
   5  13   9      237.35      185.11     37.80 o
   6  13   9       12.07       94.10     38.13 o
   7  13   9       11.80       32.70     47.57 o
   8  13   9       42.77       88.81     39.40 o
   0  14   9       11.77      -12.97     43.24 o
   1  14   9       93.71       58.04     28.93 o
   2  14   9      157.92      128.34     51.89 o
   3  14   9       60.35       61.52     41.08 o
   4  14   9       58.69      133.13     69.19 o
   5  14   9       30.54       36.61     47.57 o
   0   0  10      148.99      259.45     47.57 o
   1   0  10      575.44      601.07     38.92 o
   2   0  10      475.72      393.51     34.59 o
   3   0  10     1161.65     1215.11     43.24 o
   4   0  10       29.12       12.97     25.95 o
   5   0  10      353.20      406.48     34.59 o
   6   0  10      970.39      947.01     43.24 o
   7   0  10      220.21      190.27     34.59 o
   8   0  10       36.73       51.89     25.95 o
   9   0  10      527.95      639.99     60.54 o
  10   0  10      902.85      795.66     73.51 o
  11   0  10      328.82      319.99     43.24 o
  12   0  10       28.80       56.22     38.92 o
  13   0  10       28.48      -21.62     34.59 o
  14   0  10      176.75      194.59     43.24 o
  15   0  10       29.15       12.97     43.24 o
  16   0  10        0.28       30.27     43.24 o
   1   1  10      250.47      241.57     27.52 o
   2   1  10      785.47      833.74     30.12 o
   3   1  10      274.92      321.04     25.86 o
   4   1  10      554.64      586.20     25.86 o
   5   1  10      186.37      224.06     22.78 o
   6   1  10       46.86       26.61     19.70 o
   7   1  10       12.90       32.60     19.70 o
   8   1  10      182.15      226.82     36.76 o
   9   1  10      234.52      270.29     32.00 o
  10   1  10       11.83      -25.86     25.86 o
  11   1  10        2.17       55.53     27.98 o
  12   1  10       53.71       62.70     27.52 o
  13   1  10        3.24       -8.65     36.76 o
  14   1  10        9.34       27.45     32.74 o
  15   1  10       52.50       56.63     32.00 o
  16   1  10        0.35        2.16     42.14 o
   0   2  10        0.36      -30.27     30.27 o
   1   2  10     1060.60     1156.20     41.08 o
   2   2  10      856.03      879.78     32.00 o
   3   2  10      251.30      209.93     24.46 o
   4   2  10     2441.58     2746.00     51.98 o
   5   2  10        7.14       24.95     19.70 o
   6   2  10      429.05      480.53     25.86 o
   7   2  10       76.48      129.15     19.70 o
   8   2  10       86.66      175.31     36.76 o
   9   2  10      471.59      508.90     32.00 o
  10   2  10       70.68      -30.54     49.73 o
  11   2  10       60.82       79.78     30.12 o
  12   2  10       98.54      115.72     32.00 o
  13   2  10       26.51        5.11     33.22 o
  14   2  10       72.83       71.35     42.81 o
  15   2  10       26.11       21.62     36.69 o
  16   2  10       12.62       87.72     51.89 o
   1   3  10        1.72        9.01     17.59 o
   2   3  10      272.72      318.45     28.11 o
   3   3  10     1195.63     1206.38     45.40 o
   4   3  10      179.07      190.46     30.27 o
   5   3  10        4.62        4.32     15.02 o
   6   3  10        3.85        0.76     32.43 o
   7   3  10      350.47      380.24     28.78 o
   8   3  10       10.40       68.23     43.24 o
   9   3  10        1.58      -29.00     56.22 o
  10   3  10       18.79       24.16     24.80 o
  11   3  10       41.34      103.42     35.19 o
  12   3  10       15.27       46.74     29.46 o
  13   3  10       36.04      -19.15     32.43 o
  14   3  10       37.85       58.78     46.39 o
  15   3  10        5.36       26.84     92.97 o
   0   4  10      102.73      125.40     30.27 o
   1   4  10      256.02      265.61     22.78 o
   2   4  10      764.85      724.06     25.86 o
   3   4  10      492.67      511.96     27.01 o
   4   4  10      989.76     1051.03     32.00 o
   5   4  10      320.83      383.22     29.46 o
   6   4  10      309.63      282.80     58.38 o
   7   4  10      177.30      179.09     27.01 o
   8   4  10       27.71       24.59     41.08 o
   9   4  10        9.45       -5.95     23.89 o
  10   4  10      145.16      202.56     60.54 o
  11   4  10        0.23       -9.10     28.93 o
  12   4  10      141.06      113.27     30.58 o
  13   4  10       11.04        8.65     33.63 o
  14   4  10       20.99       84.82     38.92 o
  15   4  10       31.86       -4.90     45.56 o
   1   5  10      683.08      651.50     24.80 o
   2   5  10        0.14       24.50     17.59 o
   3   5  10      650.29      657.52     54.05 o
   4   5  10        2.87        4.32      8.65 o
   5   5  10     3022.82     3155.56     90.81 o
   6   5  10     1664.79     1869.18     58.38 o
   7   5  10       17.60        4.94     18.90 o
   8   5  10      502.53      481.00     47.57 o
   9   5  10      288.62      272.73     27.98 o
  10   5  10       12.65       -5.46     34.59 o
  11   5  10      212.77      202.18     28.78 o
  12   5  10       12.47      -26.20     32.43 o
  13   5  10      596.54      665.34     97.30 o
  14   5  10       89.22       35.38     43.24 o
  15   5  10        2.28       46.61     41.19 o
   0   6  10      128.66      147.02     17.30 o
   1   6  10       46.50       50.16     14.39 o
   2   6  10       18.94       24.22     23.78 o
   3   6  10        1.41        4.32     15.29 o
   4   6  10      846.63      795.90     34.27 o
   5   6  10        1.46       39.54     20.76 o
   6   6  10      183.93      207.32     28.11 o
   7   6  10       16.43        1.44     15.47 o
   8   6  10      188.76      184.36     23.89 o
   9   6  10      404.21      413.62     34.59 o
  10   6  10       11.40      -11.53     25.95 o
  11   6  10       12.88       87.40     26.15 o
  12   6  10       31.00       33.46     27.98 o
  13   6  10        0.46      -27.01     27.01 o
  14   6  10        7.91        3.93     33.22 o
   1   7  10      514.80      605.67     30.58 o
   2   7  10       15.89       49.26     41.08 o
   3   7  10      125.67      177.29     18.35 o
   4   7  10       61.71       50.45     17.59 o
   5   7  10     4460.85     4823.58    147.02 o
   6   7  10        3.16      -18.90     18.90 o
   7   7  10       62.03       60.23     23.78 o
   8   7  10        1.10        2.16     18.90 o
   9   7  10      177.81      183.53     25.54 o
  10   7  10       81.17       54.53     25.54 o
  11   7  10      188.85      162.80     41.08 o
  12   7  10       37.44       35.46     30.12 o
  13   7  10      160.85      138.38     35.98 o
  14   7  10        7.53       -4.32     30.58 o
   0   8  10      488.21      549.18     43.24 o
   1   8  10       10.45       10.81     21.40 o
   2   8  10      191.23      195.90     22.78 o
   3   8  10       24.06       10.09     17.30 o
   4   8  10      273.41      230.72     25.95 o
   5   8  10      106.06       71.40     21.62 o
   6   8  10       99.75       99.46     18.90 o
   7   8  10       51.93       48.80     25.95 o
   8   8  10        0.55       16.51     15.02 o
   9   8  10       15.21       51.89     32.43 o
  10   8  10       45.67       31.13     58.38 o
  11   8  10        2.51      -12.01     21.62 o
  12   8  10       38.75        3.60     25.54 o
  13   8  10       11.36      -15.57     30.12 o
   1   9  10      157.13      111.35     28.11 o
   2   9  10      145.32       68.19     19.70 o
   3   9  10       56.45       48.43     22.78 o
   4   9  10       35.88       51.25     12.64 o
   5   9  10      137.07      152.63     25.95 o
   6   9  10       28.52        8.65     25.95 o
   7   9  10       29.93       50.36     19.96 o
   8   9  10        3.34        8.11     22.25 o
   9   9  10       12.77       35.52     18.90 o
  10   9  10       95.54       84.99     30.27 o
  11   9  10       25.36       41.30     28.11 o
  12   9  10        6.34      -21.17     27.98 o
   0  10  10      239.94      233.51     30.27 o
   1  10  10       10.21        8.65     15.29 o
   2  10  10        5.02        2.66     19.70 o
   3  10  10        3.16        2.16     32.43 o
   4  10  10       86.09       99.46     28.93 o
   5  10  10        3.03       10.81     21.62 o
   6  10  10       35.26       52.43     28.11 o
   7  10  10        8.36       53.67     45.40 o
   8  10  10       19.80        6.49     15.13 o
   9  10  10       27.88       35.75     16.26 o
  10  10  10       24.50       36.76     47.57 o
  11  10  10       12.76       58.69     31.13 o
   1  11  10       66.34       50.16     21.59 o
   2  11  10        0.01      -19.70     19.70 o
   3  11  10       33.17       58.38     24.46 o
   4  11  10       28.22       55.39     29.46 o
   5  11  10       22.29        8.46     60.54 o
   6  11  10        6.64      -18.11     23.89 o
   7  11  10        5.62       -6.49     24.46 o
   8  11  10        3.93        8.65     23.21 o
   9  11  10      120.65       97.30     30.58 o
  10  11  10        4.63       37.19     35.98 o
   0  12  10      241.73      268.10     30.27 o
   1  12  10        2.34       25.61     23.78 o
   2  12  10       41.78       69.19     32.43 o
   3  12  10        5.24       46.98     27.43 o
   4  12  10      123.68      154.84     38.36 o
   5  12  10        1.65      -18.92     36.76 o
   6  12  10       45.91       33.95     26.65 o
   7  12  10        7.05      -39.20     39.20 o
   8  12  10        8.20      -20.32     30.12 o
   9  12  10      157.60      168.41     53.59 o
   1  13  10       14.41       20.60     23.78 o
   2  13  10       16.17        4.32     20.76 o
   3  13  10        1.01      -30.27     30.27 o
   4  13  10        2.64        7.21     60.54 o
   5  13  10       35.18       56.22     36.67 o
   6  13  10       54.62       37.68     41.51 o
   7  13  10       52.46       -1.13     32.74 o
   0  14  10       38.79       95.13     43.24 o
   1  14  10        1.05       39.83     28.93 o
   2  14  10       73.72      134.05     56.22 o
   3  14  10        6.74       13.76     33.22 o
   4  14  10       25.34        0.15     39.94 o
   1   1  11      721.55      740.49     33.22 o
   2   1  11      118.61      132.97     20.76 o
   3   1  11       91.89       76.76     23.89 o
   4   1  11       32.44       34.31     28.11 o
   5   1  11        0.82       15.63     21.62 o
   6   1  11       82.09       71.42     19.70 o
   7   1  11      155.64      155.67     24.46 o
   8   1  11        1.05       80.39     25.95 o
   9   1  11       66.61       17.59     28.11 o
  10   1  11        9.97      -20.35     25.86 o
  11   1  11       51.09       47.57     34.27 o
  12   1  11       81.60       91.77     27.01 o
  13   1  11        2.36        8.65     38.92 o
  14   1  11        3.74       44.97     56.22 o
  15   1  11       30.23      -39.20     39.20 o
   0   2  11      703.75      652.96     43.24 o
   1   2  11     1201.04     1294.80     42.48 o
   2   2  11      734.30      709.20     95.13 o
   3   2  11     1402.11     1612.82     51.89 o
   4   2  11      262.45      299.37     24.46 o
   5   2  11        5.49        7.65     41.08 o
   6   2  11      110.83      104.45     36.76 o
   7   2  11      184.22      158.94     20.76 o
   8   2  11      829.58      920.20     43.63 o
   9   2  11       89.86       25.95     22.25 o
  10   2  11        1.15       31.80     24.80 o
  11   2  11        0.03      -10.81     54.05 o
  12   2  11      138.06       87.13     30.12 o
  13   2  11       14.83      -12.97     43.24 o
  14   2  11        6.18      -11.53     35.19 o
  15   2  11        1.26       33.85     46.01 o
   1   3  11        5.06      -25.28     36.76 o
   2   3  11      517.81      524.19     30.27 o
   3   3  11     4034.06     4278.38     79.95 o
   4   3  11       22.03       21.62     25.95 o
   5   3  11       39.05       -4.99     19.70 o
   6   3  11      505.63      552.32     27.01 o
   7   3  11      517.53      572.55     35.19 o
   8   3  11       42.81       15.13     23.89 o
   9   3  11       60.67       30.27     25.86 o
  10   3  11        0.94      -12.46     24.80 o
  11   3  11      135.43      131.98     35.06 o
  12   3  11       85.26      125.11     56.22 o
  13   3  11        1.77        8.65     41.08 o
  14   3  11        6.00        4.32     33.63 o
  15   3  11       14.83       99.56     88.65 o
   0   4  11       75.27       21.62     30.27 o
   1   4  11       26.32       31.93     19.70 o
   2   4  11     2503.38     2650.41     56.51 o
   3   4  11      190.45      247.94     58.38 o
   4   4  11        3.09       27.03     17.59 o
   5   4  11     1553.05     1721.42     41.19 o
   6   4  11     3280.93     3532.41     83.93 o
   7   4  11       57.33      105.64     27.01 o
   8   4  11        0.14      -22.25     22.25 o
   9   4  11     1282.73     1301.35     50.38 o
  10   4  11      421.15      425.38     36.76 o
  11   4  11       12.21        2.40     25.54 o
  12   4  11      140.23      117.12     38.92 o
  13   4  11        6.66       12.97     28.93 o
  14   4  11       98.20       94.96     58.38 o
  15   4  11        1.78      -34.27     34.27 o
   1   5  11        0.11       -4.32     17.59 o
   2   5  11       75.98      110.31     21.40 o
   3   5  11      667.05      614.53     28.93 o
   4   5  11       88.32      110.94     15.47 o
   5   5  11     1502.02     1571.12     49.60 o
   6   5  11      152.21      117.01     38.92 o
   7   5  11        6.61      -24.46     24.46 o
   8   5  11        5.64      -22.78     22.78 o
   9   5  11      285.14      302.99     27.98 o
  10   5  11       37.49       37.14     43.24 o
  11   5  11       16.06       44.38     26.15 o
  12   5  11        0.16       24.09     31.13 o
  13   5  11       19.83       39.74     32.00 o
  14   5  11       26.15      114.24     69.19 o
   0   6  11      853.93      929.71     34.59 o
   1   6  11        7.06       24.77     16.61 o
   2   6  11       51.71       75.67     17.59 o
   3   6  11     3685.64     3913.09    103.78 o
   4   6  11     1928.45     2142.34     48.64 o
   5   6  11     1638.77     1759.68     52.92 o
   6   6  11      560.90      527.97     69.19 o
   7   6  11      352.41      305.12     29.46 o
   8   6  11      107.87       88.32     41.08 o
   9   6  11        4.30       23.47     20.76 o
  10   6  11       50.06       71.53     58.38 o
  11   6  11        1.81       -8.11     23.78 o
  12   6  11      278.00      195.46     35.19 o
  13   6  11        0.02      -29.46     29.46 o
  14   6  11      167.26      177.29     45.87 o
   1   7  11      374.13      439.43     23.78 o
   2   7  11       69.61       84.82     15.29 o
   3   7  11     1239.15     1316.46     36.31 o
   4   7  11       98.41       71.97     28.11 o
   5   7  11      473.87      448.87     24.80 o
   6   7  11      528.95      492.18     32.74 o
   7   7  11      249.12      229.72     24.80 o
   8   7  11       28.21       26.96     30.27 o
   9   7  11      105.69      101.70     24.80 o
  10   7  11        0.56      -15.13     41.08 o
  11   7  11        9.88        3.05     24.80 o
  12   7  11        0.23       41.73     30.12 o
  13   7  11        1.68       27.94     36.67 o
   0   8  11        0.18        4.32     25.95 o
   1   8  11       28.04        8.65     25.95 o
   2   8  11      945.40      880.40     47.57 o
   3   8  11       63.17       50.46     12.97 o
   4   8  11      167.25      163.41     30.27 o
   5   8  11       17.63       15.13     17.59 o
   6   8  11     1244.87     1338.11     49.60 o
   7   8  11      399.78      409.02     56.22 o
   8   8  11        2.42       -0.54     38.92 o
   9   8  11       33.73      -13.64     34.59 o
  10   8  11       99.39      111.14     24.80 o
  11   8  11       33.98       41.18     36.76 o
  12   8  11      152.96      150.08     32.00 o
  13   8  11       33.70       -4.72     30.04 o
   1   9  11       26.56       31.71     22.78 o
   2   9  11      239.21      168.12     25.86 o
   3   9  11       11.51        6.49     19.46 o
   4   9  11       56.07       88.69     19.46 o
   5   9  11       64.78       54.22     16.53 o
   6   9  11        4.44        6.59     20.64 o
   7   9  11       18.85       -2.33     25.95 o
   8   9  11        1.34       16.22     22.25 o
   9   9  11        9.85       11.19     24.80 o
  10   9  11        0.17       16.03     22.78 o
  11   9  11       61.57       96.32     22.78 o
  12   9  11       20.56        6.39     34.27 o
   0  10  11      131.17      142.70     34.59 o
   1  10  11      435.46      446.82     54.05 o
   2  10  11      271.51      289.33     28.93 o
   3  10  11       44.16       69.48     36.76 o
   4  10  11       71.90       83.93     32.00 o
   5  10  11        2.33        1.73     17.30 o
   6  10  11       88.15       86.73     19.68 o
   7  10  11        0.03      -17.30     17.30 o
   8  10  11      155.04      218.80     69.19 o
   9  10  11       34.59       21.62     20.51 o
  10  10  11       44.10       10.45     35.19 o
  11  10  11        2.20       86.04     43.63 o
   1  11  11        3.58       21.62     56.22 o
   2  11  11        0.00       -2.31     22.78 o
   3  11  11       22.30        4.32     30.27 o
   4  11  11        9.49       24.56     41.08 o
   5  11  11        1.69      -14.48     24.47 o
   6  11  11        3.34       -7.51     36.76 o
   7  11  11       34.04       68.05     45.40 o
   8  11  11        0.00       -6.80     31.13 o
   9  11  11        0.00       38.44     40.52 o
  10  11  11       16.26       -4.32     51.89 o
   0  12  11       91.12       82.16     25.95 o
   1  12  11        0.82       -0.86     21.59 o
   2  12  11        3.62        0.29     22.78 o
   3  12  11       14.85       15.22     31.30 o
   4  12  11       24.91       65.73     58.38 o
   5  12  11        3.31       -6.05     28.21 o
   6  12  11        4.18       17.10     41.08 o
   7  12  11       46.80       52.66     80.00 o
   8  12  11        4.44      -36.31     36.31 o
   1  13  11       15.50       -0.54     30.27 o
   2  13  11       33.79        7.82     29.46 o
   3  13  11       55.01       21.77     35.49 o
   4  13  11       38.31       56.63     43.87 o
   5  13  11        1.60      -42.95     44.65 o
   6  13  11       31.26       54.51     39.66 o
   0  14  11       25.71      -30.27     34.59 o
   1  14  11       17.46       66.67     35.19 o
   2  14  11        8.44        9.06     32.00 o
   0   0  12     1011.94     1128.63     99.46 o
   1   0  12      144.86      181.62     38.92 o
   2   0  12     2173.69     2365.36     77.84 o
   3   0  12       39.11       30.27     34.59 o
   4   0  12     1025.38     1055.11     47.57 o
   5   0  12       19.07      -25.95     30.27 o
   6   0  12     1076.34     1098.36     56.22 o
   7   0  12       50.98       82.16     38.92 o
   8   0  12     1206.41     1176.19     64.86 o
   9   0  12      187.78      164.32     34.59 o
  10   0  12       16.82       51.89     38.92 o
  11   0  12       15.54       21.62     43.24 o
  12   0  12      266.97      237.83     51.89 o
  13   0  12       52.55        8.65     56.22 o
  14   0  12      213.23      224.86     51.89 o
  15   0  12       51.67        8.65     82.16 o
   1   1  12      296.14      341.21     28.93 o
   2   1  12        3.15       12.40     23.78 o
   3   1  12        1.46       19.08     38.92 o
   4   1  12       57.37       52.76     22.78 o
   5   1  12       10.74        0.00     60.54 o
   6   1  12        3.14       70.92     43.24 o
   7   1  12        3.98       51.31     23.78 o
   8   1  12      148.46      135.37     23.89 o
   9   1  12      132.93       82.64     27.01 o
  10   1  12        7.90        5.60     22.78 o
  11   1  12        3.09       77.84     30.58 o
  12   1  12       36.80       64.86     33.63 o
  13   1  12        0.02      -35.98     37.40 o
  14   1  12       10.17      -14.36     38.13 o
  15   1  12       24.71      164.96     82.39 o
   0   2  12      881.60      830.25     56.22 o
   1   2  12        0.90       47.57     24.46 o
   2   2  12      199.87      231.62     25.86 o
   3   2  12      283.77      380.91     43.24 o
   4   2  12      351.06      340.44     25.86 o
   5   2  12        0.33       -7.98     19.70 o
   6   2  12        0.26       38.11     23.89 o
   7   2  12       45.70       17.63     32.43 o
   8   2  12      717.68      716.19     39.75 o
   9   2  12      229.91      210.86     27.98 o
  10   2  12       78.64       77.84     36.76 o
  11   2  12        7.27       76.39     32.00 o
  12   2  12       89.18      101.98     35.19 o
  13   2  12       35.96       53.55     39.40 o
  14   2  12       55.08       -8.15     38.36 o
  15   2  12       82.31       80.98     49.83 o
   1   3  12      465.93      518.94     30.27 o
   2   3  12        7.00       20.76     28.78 o
   3   3  12      134.65      197.07     30.27 o
   4   3  12      103.94      105.30     21.59 o
   5   3  12       80.08      113.99     24.80 o
   6   3  12      309.97      349.32     28.11 o
   7   3  12      390.57      401.72     33.22 o
   8   3  12        2.61      -13.21     25.54 o
   9   3  12       87.44      121.59     56.22 o
  10   3  12        9.69       21.08     22.25 o
  11   3  12       45.90       33.23     26.15 o
  12   3  12        3.11        6.92     28.78 o
  13   3  12       75.65       70.50     35.06 o
  14   3  12       11.48       31.92     56.22 o
  15   3  12        8.42        7.21     54.05 o
   0   4  12       58.57       56.22     34.59 o
   1   4  12       14.70       -2.16     21.40 o
   2   4  12        0.12       17.87     23.78 o
   3   4  12      758.81      854.64     36.31 o
   4   4  12      145.56      121.08     36.76 o
   5   4  12      357.03      374.09     32.43 o
   6   4  12       30.53       14.24     25.86 o
   7   4  12       67.27       22.16     22.25 o
   8   4  12       91.21      116.60     29.46 o
   9   4  12      158.87       83.07     26.15 o
  10   4  12        8.84       57.66     51.89 o
  11   4  12       13.37       11.15     27.98 o
  12   4  12        3.85       20.48     28.93 o
  13   4  12       67.34       12.97     51.89 o
  14   4  12        0.06       65.00     75.67 o
   1   5  12      251.26      269.43     25.86 o
   2   5  12       90.15      111.70     24.46 o
   3   5  12        9.48       67.03     24.46 o
   4   5  12      192.16      194.97     21.40 o
   5   5  12     3489.25     3850.36     88.79 o
   6   5  12      542.90      543.46     54.05 o
   7   5  12       21.26      -25.33     25.95 o
   8   5  12        0.62       14.11     26.15 o
   9   5  12        0.66      -28.11     30.58 o
  10   5  12       43.06       46.55     24.80 o
  11   5  12       81.24       98.77     26.15 o
  12   5  12        1.74       23.42     35.19 o
  13   5  12       74.33       82.83     49.73 o
  14   5  12      109.87      130.98     54.05 o
   0   6  12       45.15       73.51     25.95 o
   1   6  12      125.99      174.45     20.76 o
   2   6  12      107.98      173.94     28.11 o
   3   6  12        0.15       10.81     36.76 o
   4   6  12       85.18       94.22     15.02 o
   5   6  12       22.89       45.40     21.40 o
   6   6  12        3.24       16.76     22.25 o
   7   6  12       18.54      -37.84     38.92 o
   8   6  12       10.53       40.12     25.54 o
   9   6  12       96.82       74.65     28.93 o
  10   6  12        0.60       -5.34     24.80 o
  11   6  12        3.44       19.70     27.01 o
  12   6  12       66.23       41.80     27.01 o
  13   6  12        1.39       -2.16     35.19 o
   1   7  12       89.52       89.68     10.38 o
   2   7  12        0.05      -16.43     17.30 o
   3   7  12      651.80      661.86     27.52 o
   4   7  12      221.47      224.85     23.89 o
   5   7  12      215.07      210.33     27.01 o
   6   7  12       67.39       52.97     23.89 o
   7   7  12       53.82       66.64     38.92 o
   8   7  12        0.63       64.86     32.43 o
   9   7  12       18.40       37.00     36.76 o
  10   7  12       14.37       -7.21     28.11 o
  11   7  12       17.90       20.81     23.89 o
  12   7  12        6.55      -18.82     24.80 o
  13   7  12      284.12      239.69     41.19 o
   0   8  12        2.47       30.27     30.27 o
   1   8  12      194.12      204.53     22.78 o
   2   8  12       77.08       36.76     18.35 o
   3   8  12       70.01       56.22     14.39 o
   4   8  12       15.44        3.36     20.18 o
   5   8  12        0.06       11.17     23.78 o
   6   8  12       35.37       40.15     18.90 o
   7   8  12       82.01       75.46     21.59 o
   8   8  12        9.85      -16.03     24.80 o
   9   8  12       50.19       55.67     71.35 o
  10   8  12        0.08       13.43     26.15 o
  11   8  12       24.32        2.81     26.65 o
  12   8  12       14.44        7.89     25.86 o
   1   9  12       81.75       44.11     25.95 o
   2   9  12       17.35       36.76     18.35 o
   3   9  12      225.05      198.79     36.76 o
   4   9  12        1.22       18.22     12.52 o
   5   9  12        0.05      -14.21     25.95 o
   6   9  12       20.39       49.73     43.24 o
   7   9  12      410.68      437.59     34.59 o
   8   9  12        5.49        7.89     22.78 o
   9   9  12       32.11       66.30     29.46 o
  10   9  12        7.57       -4.86     23.78 o
  11   9  12       36.05       17.48     54.05 o
   0  10  12       53.71       34.59     25.95 o
   1  10  12      211.15      172.15     24.46 o
   2  10  12       75.65       57.84     23.89 o
   3  10  12        2.73       -2.47     47.57 o
   4  10  12       68.22       70.21     24.80 o
   5  10  12        5.17       14.21     17.30 o
   6  10  12       29.41       18.74     20.18 o
   7  10  12       23.58       -4.32     38.92 o
   8  10  12      158.15      139.83     36.76 o
   9  10  12       38.69       41.51     25.95 o
  10  10  12        2.37       16.76     33.37 o
   1  11  12       35.85       40.15     20.76 o
   2  11  12        4.95       41.62     49.73 o
   3  11  12       20.28       -4.32     21.40 o
   4  11  12        0.99       13.14     32.43 o
   5  11  12        0.12       31.59     75.67 o
   6  11  12        5.28       -3.36     30.27 o
   7  11  12      154.86      100.90     28.78 o
   8  11  12        6.23      -11.53     25.54 o
   9  11  12       20.99      -11.53     23.21 o
   0  12  12        7.76       56.22     25.95 o
   1  12  12       25.20       20.48     26.15 o
   2  12  12       38.54        5.19     25.95 o
   3  12  12        0.09       24.22     28.78 o
   4  12  12       76.92       71.04     43.24 o
   5  12  12       16.03       31.84     30.04 o
   6  12  12       27.25      -29.46     29.46 o
   7  12  12       63.76       57.39     82.16 o
   1  13  12       12.42      -14.59     22.25 o
   2  13  12        0.03      -14.05     27.99 o
   3  13  12       22.68       29.52     32.33 o
   4  13  12       33.80       10.25     86.48 o
   5  13  12       30.77       62.27     43.18 o
   1   1  13      356.79      376.66     33.63 o
   2   1  13       17.38       32.43     36.76 o
   3   1  13     1679.17     1825.83     54.78 o
   4   1  13        6.38       35.61     25.86 o
   5   1  13      280.44      261.01     25.86 o
   6   1  13       16.76       47.57     38.92 o
   7   1  13      576.05      584.21     32.00 o
   8   1  13      243.87      202.87     23.89 o
   9   1  13      162.32      155.92     38.92 o
  10   1  13       30.64       40.00     22.25 o
  11   1  13      147.12      214.40     45.40 o
  12   1  13       53.61       89.78     32.00 o
  13   1  13       73.42       38.56     35.19 o
  14   1  13       26.81      -12.63     69.19 o
   0   2  13       97.73       51.89     38.92 o
   1   2  13       90.87      105.90     34.59 o
   2   2  13        0.16      -20.09     28.11 o
   3   2  13       22.26      -15.13     24.46 o
   4   2  13      149.66      190.12     27.52 o
   5   2  13        2.91       21.33     22.78 o
   6   2  13      178.19      213.38     22.78 o
   7   2  13        0.18      -17.91     20.76 o
   8   2  13      171.01      142.70     21.59 o
   9   2  13       10.38       22.10     27.01 o
  10   2  13      324.74      256.31     60.54 o
  11   2  13        5.16       55.18     37.40 o
  12   2  13        2.11      -23.13     36.76 o
  13   2  13        4.27      -26.41     42.48 o
  14   2  13        3.81      -28.11     33.63 o
   1   3  13      623.73      683.21     36.31 o
   2   3  13      356.19      322.94     32.00 o
   3   3  13      151.77      171.34     25.86 o
   4   3  13      418.47      467.93     58.38 o
   5   3  13     1042.07     1103.20     38.13 o
   6   3  13      226.32      245.70     43.24 o
   7   3  13      149.13      123.14     17.59 o
   8   3  13      125.10       54.69     25.86 o
   9   3  13      333.71      279.74     41.08 o
  10   3  13        2.72       -5.84     30.12 o
  11   3  13       46.75       45.40     23.89 o
  12   3  13       60.52        9.95     30.27 o
  13   3  13      184.34      160.45     39.20 o
  14   3  13       35.82       29.95     41.19 o
   0   4  13        0.35       12.97     38.92 o
   1   4  13      175.23      193.25     28.11 o
   2   4  13      393.56      445.32     29.46 o
   3   4  13       46.25      103.86     24.46 o
   4   4  13      156.47      185.19     22.78 o
   5   4  13      271.72      273.57     43.24 o
   6   4  13        0.93      -21.33     28.11 o
   7   4  13      897.62      873.66     45.57 o
   8   4  13       58.66       21.88     24.80 o
   9   4  13      450.87      421.24     41.19 o
  10   4  13        7.37       36.76     30.58 o
  11   4  13       75.09      114.73     31.13 o
  12   4  13       12.46       -9.73     36.31 o
  13   4  13       12.05      -23.78     33.63 o
  14   4  13       16.94      -51.89     51.89 o
   1   5  13       19.15       67.46     21.59 o
   2   5  13      134.05      144.36     22.78 o
   3   5  13     1204.35     1273.34     45.56 o
   4   5  13       56.85       58.47     25.95 o
   5   5  13      114.06      103.78     25.86 o
   6   5  13      199.06      177.13     47.57 o
   7   5  13      626.33      653.62     38.36 o
   8   5  13       74.99       66.46     26.15 o
   9   5  13       53.36       70.37     30.04 o
  10   5  13       89.84      128.79     35.06 o
  11   5  13       76.45       25.95     30.94 o
  12   5  13       29.72       58.38     38.92 o
  13   5  13        0.01        3.71     31.13 o
   0   6  13       74.08       64.86     25.95 o
   1   6  13       57.91       16.58     17.59 o
   2   6  13       13.24       -1.33     19.70 o
   3   6  13       82.39       64.86     45.40 o
   4   6  13      652.09      666.19     30.58 o
   5   6  13        5.57      -14.70     21.59 o
   6   6  13       60.11       53.78     36.76 o
   7   6  13       79.88       56.72     24.80 o
   8   6  13       19.98       15.52     22.78 o
   9   6  13       61.98       98.22     31.13 o
  10   6  13       21.57      -21.62     30.58 o
  11   6  13       11.42      -10.30     32.00 o
  12   6  13        4.10       -2.24     39.20 o
  13   6  13       21.26       59.90     73.51 o
   1   7  13        0.39      -12.97     15.13 o
   2   7  13       42.96       31.84     16.61 o
   3   7  13        0.11      -19.03     19.46 o
   4   7  13      133.37      113.94     11.92 o
   5   7  13       46.27       63.13     41.08 o
   6   7  13      563.22      565.50     37.40 o
   7   7  13       36.99       17.30     24.80 o
   8   7  13        2.63       24.32     23.89 o
   9   7  13        1.53      -15.77     25.86 o
  10   7  13       34.66       49.83     43.24 o
  11   7  13        3.07       12.49     34.59 o
  12   7  13        7.13       69.52     38.36 o
   0   8  13       13.11       34.59     25.95 o
   1   8  13      236.02      207.65     24.46 o
   2   8  13       71.45       86.37     21.62 o
   3   8  13       21.40       15.13     15.29 o
   4   8  13        1.34       -2.16     15.29 o
   5   8  13      145.52      138.52     18.90 o
   6   8  13      123.90       97.60     25.54 o
   7   8  13       64.18       55.94     23.89 o
   8   8  13       75.56       93.75     24.46 o
   9   8  13        0.76       -5.41     22.25 o
  10   8  13        6.22       -2.73     28.93 o
  11   8  13        4.30        2.07     38.92 o
  12   8  13       33.53      -22.41     49.83 o
   1   9  13       98.98      144.89     22.78 o
   2   9  13      137.05      133.29     24.80 o
   3   9  13      115.19      133.50     36.76 o
   4   9  13       15.09       17.01     16.26 o
   5   9  13      173.27      194.84     26.15 o
   6   9  13       23.62       26.32     60.54 o
   7   9  13       31.41      -18.33     18.33 o
   8   9  13        8.66       26.43     25.54 o
   9   9  13      198.39      221.41     80.00 o
  10   9  13       17.69        0.00     41.08 o
  11   9  13        2.08       47.57     48.92 o
   0  10  13       21.86       30.27     30.27 o
   1  10  13        0.92       -2.52     17.59 o
   2  10  13        1.53       16.58     25.54 o
   3  10  13        4.88       -5.19     21.59 o
   4  10  13       16.51       -0.72     25.54 o
   5  10  13        6.02        6.61     16.53 o
   6  10  13       18.36       49.24     23.78 o
   7  10  13       22.62        8.65     36.76 o
   8  10  13        6.54      -15.13     19.68 o
   9  10  13       54.79       46.90     34.40 o
   1  11  13       22.19       10.33     25.54 o
   2  11  13        0.38       -8.65     25.86 o
   3  11  13      171.22      142.18     31.13 o
   4  11  13       13.03       -3.95     32.74 o
   5  11  13       59.54       80.67     54.05 o
   6  11  13        0.06        6.40     38.92 o
   7  11  13       83.97       58.89     32.00 o
   8  11  13       55.56       -8.65     47.57 o
   0  12  13        8.10      -30.27     34.59 o
   1  12  13        0.43        9.30     26.65 o
   2  12  13        9.80      -34.59     34.59 o
   3  12  13       35.72       33.73     32.43 o
   4  12  13        5.44        5.56     43.24 o
   5  12  13       21.15       63.94     37.80 o
   6  12  13        9.74       17.30     41.51 o
   1  13  13       32.48      -34.40     34.40 o
   2  13  13        0.08       24.36     44.65 o
   3  13  13       64.76       46.85     35.19 o
   0   0  14        0.80       56.22     56.22 o
   1   0  14      324.53      389.18     43.24 o
   2   0  14      288.90      441.07     38.92 o
   3   0  14      736.49      812.96     56.22 o
   4   0  14       24.79       69.19     38.92 o
   5   0  14      292.34      332.97     43.24 o
   6   0  14      464.15      415.13     38.92 o
   7   0  14        7.91       -8.65     30.27 o
   8   0  14      503.87      592.42     51.89 o
   9   0  14        6.71      -21.62     25.95 o
  10   0  14       38.81       25.95     25.95 o
  11   0  14       27.25      -43.24     43.24 o
  12   0  14       45.12      125.40     64.86 o
  13   0  14       30.08       69.19     56.22 o
  14   0  14       71.36      -38.92     86.48 o
   1   1  14       49.47        8.65     30.58 o
   2   1  14       77.46       90.81     23.89 o
   3   1  14      281.34      353.43     31.13 o
   4   1  14      316.73      362.49     45.40 o
   5   1  14        2.26       17.87     22.78 o
   6   1  14        0.06      -17.30     19.70 o
   7   1  14       21.55       -2.59     25.95 o
   8   1  14       10.00        0.76     25.86 o
   9   1  14        0.27      -20.76     20.76 o
  10   1  14       41.53       47.11     34.59 o
  11   1  14       78.07       78.32     41.19 o
  12   1  14        2.80       30.65     41.08 o
  13   1  14        0.06       41.08     36.69 o
  14   1  14        1.18        6.03     88.65 o
   0   2  14       72.29      103.78     47.57 o
   1   2  14       91.41       62.13     28.93 o
   2   2  14      642.19      707.23     37.40 o
   3   2  14      201.80      242.77     30.27 o
   4   2  14     1163.95     1291.47     60.54 o
   5   2  14      549.55      590.41     28.93 o
   6   2  14        0.21      -21.40     21.40 o
   7   2  14        2.63      -20.76     20.76 o
   8   2  14      398.35      358.65     45.40 o
   9   2  14      130.47      110.74     49.73 o
  10   2  14        4.08        0.48     27.01 o
  11   2  14      140.02       92.88     32.74 o
  12   2  14      198.25      151.35     43.18 o
  13   2  14       36.08      112.43     39.75 o
  14   2  14       43.13      147.97    101.62 o
   1   3  14       74.98       84.32     30.58 o
   2   3  14       21.70       60.54     24.46 o
   3   3  14      120.28      180.73     30.58 o
   4   3  14      426.01      455.36     30.12 o
   5   3  14      464.21      436.66     60.54 o
   6   3  14      202.70      180.86     43.24 o
   7   3  14        3.47       24.86     32.43 o
   8   3  14       60.43       73.72     29.46 o
   9   3  14        5.96        2.16     33.63 o
  10   3  14        0.60       -4.32     27.01 o
  11   3  14        2.30      -21.62     30.58 o
  12   3  14       37.40       22.39     42.48 o
  13   3  14        3.17        1.08     45.40 o
   0   4  14       27.33       64.86     38.92 o
   1   4  14       53.52       51.89     20.76 o
   2   4  14      216.36      181.72     49.73 o
   3   4  14       87.06      100.42     27.01 o
   4   4  14      744.95      735.68     32.00 o
   5   4  14      218.40      195.95     49.73 o
   6   4  14      121.90      168.10     18.33 o
   7   4  14       49.35       55.20     24.80 o
   8   4  14        0.02       57.18     28.11 o
   9   4  14       34.13       67.03     33.63 o
  10   4  14       41.75        6.92     45.40 o
  11   4  14       45.66       17.30     33.37 o
  12   4  14       59.79       80.36     35.19 o
  13   4  14        5.66      -58.38     58.38 o
   1   5  14     1733.04     1704.24     54.78 o
   2   5  14        0.00      -11.97     32.43 o
   3   5  14      236.08      205.43     45.40 o
   4   5  14      189.18      144.12     19.70 o
   5   5  14      150.67      162.97     12.15 o
   6   5  14       15.23       13.69     45.40 o
   7   5  14     1398.57     1395.07     55.95 o
   8   5  14       11.02       -4.07     41.08 o
   9   5  14        4.39       11.17     35.19 o
  10   5  14        5.21       -5.09     32.43 o
  11   5  14       74.88       31.84     33.22 o
  12   5  14       43.22      -55.60     95.13 o
  13   5  14        8.72       52.12     55.95 o
   0   6  14        4.25       21.62     25.95 o
   1   6  14       28.84       16.30     43.24 o
   2   6  14       42.68       12.97     18.35 o
   3   6  14      281.92      277.02     24.46 o
   4   6  14       55.87       61.72     16.61 o
   5   6  14      154.07      159.21     30.27 o
   6   6  14       17.25        2.88     43.24 o
   7   6  14       81.67      129.98     27.01 o
   8   6  14       35.07       63.90     28.11 o
   9   6  14       86.50       35.77     36.76 o
  10   6  14        0.20       21.17     32.43 o
  11   6  14       40.95      -15.04     34.27 o
  12   6  14        4.25       38.23     41.08 o
   1   7  14      236.74      220.65     17.30 o
   2   7  14       12.38       -2.88     13.51 o
   3   7  14      145.87      155.01     17.59 o
   4   7  14      101.70       97.37     11.92 o
   5   7  14        2.08        0.00     22.25 o
   6   7  14      370.73      344.31     47.57 o
   7   7  14      625.17      635.73     60.54 o
   8   7  14       33.46       11.45     25.86 o
   9   7  14       63.85       31.35     30.12 o
  10   7  14       21.33       22.94     32.74 o
  11   7  14       10.14       -7.21     41.19 o
  12   7  14       47.11      -21.97     62.70 o
   0   8  14      172.84      185.94     34.59 o
   1   8  14      218.96      218.42     27.01 o
   2   8  14       87.59       90.81     11.92 o
   3   8  14       17.28       29.88     16.61 o
   4   8  14       38.83       66.88     22.78 o
   5   8  14      199.11      221.53     23.89 o
   6   8  14      105.24      119.90     24.46 o
   7   8  14       52.10       51.35     45.40 o
   8   8  14       22.01       63.08     25.86 o
   9   8  14       10.23       11.33     43.24 o
  10   8  14        5.60       11.61     26.15 o
  11   8  14       12.27      -38.13     38.13 o
   1   9  14       17.52       -4.32     20.76 o
   2   9  14       16.33       28.11     23.89 o
   3   9  14      271.45      257.31     24.46 o
   4   9  14      113.14      102.11     20.18 o
   5   9  14       47.69       34.80     20.64 o
   6   9  14       36.79      -14.94     21.62 o
   7   9  14       19.14       48.11     30.27 o
   8   9  14       15.29       27.84     23.89 o
   9   9  14        0.06      -27.01     27.01 o
  10   9  14        0.53       -7.21    108.11 o
   0  10  14       53.46       43.24     34.59 o
   1  10  14       28.60       41.08     21.40 o
   2  10  14        8.23       27.57     23.89 o
   3  10  14        2.61       35.46     21.59 o
   4  10  14       46.83       34.59     32.43 o
   5  10  14        4.67       12.49     20.18 o
   6  10  14        0.08      -19.46     30.27 o
   7  10  14       29.37       24.65     23.85 o
   8  10  14       98.02       85.46     29.46 o
   9  10  14        1.01       77.09     40.59 o
   1  11  14        0.45      -27.01     27.01 o
   2  11  14       10.31       -7.21     34.59 o
   3  11  14       19.48      -17.96     19.70 o
   4  11  14        5.31       -4.32     34.81 o
   5  11  14        0.23       -9.08     41.17 o
   6  11  14       44.90       87.18     33.92 o
   7  11  14        0.04      103.61     38.13 o
   0  12  14        0.75       38.92     34.59 o
   1  12  14        6.67       43.50     25.86 o
   2  12  14       95.15       37.23     41.08 o
   3  12  14       71.10       94.27     35.98 o
   4  12  14      109.42      169.01     46.78 o
   5  12  14       58.50       34.59     35.17 o
   1   1  15        1.47       30.72     32.43 o
   2   1  15       35.84       28.83     22.78 o
   3   1  15      662.85      715.11     37.40 o
   4   1  15       30.69      -24.46     24.46 o
   5   1  15      225.15      209.82     24.46 o
   6   1  15       35.20       46.13     22.78 o
   7   1  15       25.25      -12.97     21.40 o
   8   1  15       10.34       -4.32     21.40 o
   9   1  15       40.16       64.86     24.46 o
  10   1  15        1.13        3.89     30.12 o
  11   1  15        2.12        2.25     71.35 o
  12   1  15        1.34       48.05     45.40 o
  13   1  15       40.94       97.67     44.26 o
   0   2  15      438.20      549.18     56.22 o
   1   2  15        0.53        0.76     25.86 o
   2   2  15        4.38      -15.52     25.86 o
   3   2  15      104.44       80.38     25.86 o
   4   2  15      673.14      686.22     33.63 o
   5   2  15      779.67      778.14     38.92 o
   6   2  15        9.62      -12.40     23.78 o
   7   2  15        4.69       12.97     21.40 o
   8   2  15       17.64       18.53     25.95 o
   9   2  15       14.68       21.11     28.11 o
  10   2  15       41.76       23.54     25.54 o
  11   2  15        0.00        7.21     43.24 o
  12   2  15       56.44       76.39     41.19 o
  13   2  15        3.22      141.66     81.88 o
   1   3  15      208.95      149.69     27.01 o
   2   3  15      145.29      103.38     32.43 o
   3   3  15       14.23      -22.78     22.78 o
   4   3  15       55.57       16.96     18.33 o
   5   3  15       24.48        9.65     18.33 o
   6   3  15      174.97      204.89     23.89 o
   7   3  15        4.39       13.69     21.62 o
   8   3  15        0.29       -4.07     32.43 o
   9   3  15       24.89       50.87     25.86 o
  10   3  15      110.68      109.29     34.59 o
  11   3  15       29.94        2.16     30.58 o
  12   3  15       17.86       22.89     56.22 o
  13   3  15        0.05       21.84     52.82 o
   0   4  15       52.76        8.65     30.27 o
   1   4  15      182.95      195.29     36.76 o
   2   4  15      636.65      625.41     38.36 o
   3   4  15      129.62       75.13     23.89 o
   4   4  15      202.80      181.04     21.59 o
   5   4  15        3.32       57.66     43.24 o
   6   4  15      606.32      644.68     75.67 o
   7   4  15        0.33      -30.27     51.89 o
   8   4  15       45.61       35.10     25.86 o
   9   4  15        7.75       -5.46     28.93 o
  10   4  15      307.46      300.43     56.22 o
  11   4  15      234.89      257.95     62.70 o
  12   4  15       73.75      103.41     34.27 o
  13   4  15       17.89      116.21     84.27 o
   1   5  15       42.91      -24.46     24.46 o
   2   5  15       14.15       28.27     19.70 o
   3   5  15        6.02       19.46     18.35 o
   4   5  15        7.41       -2.00     19.70 o
   5   5  15        8.29       33.60     23.78 o
   6   5  15       25.67       21.89     23.89 o
   7   5  15       54.99       62.27     69.19 o
   8   5  15       19.10       13.88     28.93 o
   9   5  15       29.02       22.92     30.12 o
  10   5  15       19.01       53.15     41.08 o
  11   5  15        0.01      -16.43     30.12 o
  12   5  15       24.05       62.46     41.19 o
   0   6  15      519.13      393.51     38.92 o
   1   6  15      512.82      536.57     36.76 o
   2   6  15       86.11       69.19     21.40 o
   3   6  15        0.01      -15.30     19.70 o
   4   6  15      326.92      315.67     21.59 o
   5   6  15      390.48      313.01     35.06 o
   6   6  15        7.94       30.50     27.98 o
   7   6  15      317.38      308.41     34.27 o
   8   6  15      173.56      161.80     27.98 o
   9   6  15       59.05       62.70     30.58 o
  10   6  15       50.05       82.94     43.24 o
  11   6  15       36.78       -1.57     33.22 o
  12   6  15      213.22      117.66     65.26 o
   1   7  15       15.53       23.78     15.13 o
   2   7  15       28.02       26.81     14.39 o
   3   7  15       45.64       45.24     19.70 o
   4   7  15       51.48       49.53     19.46 o
   5   7  15      278.66      250.64     32.43 o
   6   7  15      399.34      315.69     84.32 o
   7   7  15       12.29       25.51     30.12 o
   8   7  15      253.57      254.86     69.19 o
   9   7  15       11.73       55.60     31.13 o
  10   7  15       10.87       29.65     31.13 o
  11   7  15        3.77       22.65     29.46 o
   0   8  15      160.28      151.35     34.59 o
   1   8  15        6.95       24.86     41.08 o
   2   8  15      116.80      139.22     25.95 o
   3   8  15        5.53        3.78     11.12 o
   4   8  15        6.70       28.11     18.35 o
   5   8  15       94.44       89.94     24.80 o
   6   8  15      537.94      540.90     58.38 o
   7   8  15        1.68       -8.38     23.89 o
   8   8  15        3.49       18.38     54.05 o
   9   8  15       16.90       51.17     60.54 o
  10   8  15       80.26       97.13     39.40 o
   1   9  15        1.22        2.00     19.70 o
   2   9  15       14.62       25.95     19.70 o
   3   9  15       24.03       30.60     32.43 o
   4   9  15      109.03      137.28     38.92 o
   5   9  15      233.20      201.31     58.38 o
   6   9  15      109.56       84.57     21.40 o
   7   9  15       42.77       10.09     19.34 o
   8   9  15        2.66        5.35     29.46 o
   9   9  15        3.91        5.91    101.62 o
   0  10  15      119.15      108.11     38.92 o
   1  10  15       11.24       -5.87     18.90 o
   2  10  15       48.57       43.24     21.62 o
   3  10  15       48.06       45.40     36.76 o
   4  10  15       25.16       -8.65     30.94 o
   5  10  15       44.38       16.47     29.46 o
   6  10  15       33.92       10.71     20.64 o
   7  10  15       49.99       34.59     36.69 o
   8  10  15        0.42       43.99     35.06 o
   1  11  15       38.50       13.24     23.89 o
   2  11  15       16.05       63.42     34.81 o
   3  11  15      186.87      158.46     75.67 o
   4  11  15        7.72       13.87     38.27 o
   5  11  15        3.97       54.13     49.73 o
   6  11  15        5.25       -6.11     40.59 o
   0  12  15        3.73      181.62    108.11 o
   1  12  15       42.52      -11.28     30.52 o
   2  12  15        3.14      -16.82     43.24 o
   3  12  15       16.01      -25.49     47.11 o
   0   0  16      110.47      112.43     56.22 o
   1   0  16      128.13      134.05     38.92 o
   2   0  16      170.05      160.00     30.27 o
   3   0  16      303.44      255.13     38.92 o
   4   0  16      104.39       60.54     30.27 o
   5   0  16       88.70       73.51     34.59 o
   6   0  16      399.95      428.10     43.24 o
   7   0  16        4.37       56.22     34.59 o
   8   0  16       81.44       90.81     34.59 o
   9   0  16        8.75      -25.95     38.92 o
  10   0  16        0.70       38.92     38.92 o
  11   0  16        4.12       43.24     47.57 o
  12   0  16       45.51      112.43     73.51 o
  13   0  16       15.59      -34.59     77.84 o
   1   1  16      198.75       96.57     27.01 o
   2   1  16        1.50      -19.70     19.70 o
   3   1  16       72.37       38.92     21.40 o
   4   1  16       60.94       28.11     27.52 o
   5   1  16      222.78      235.94     25.86 o
   6   1  16        3.60       25.95     24.46 o
   7   1  16       86.57       68.03     22.78 o
   8   1  16      126.24      113.84     36.76 o
   9   1  16        2.69      -22.25     22.25 o
  10   1  16        0.50       29.03     32.00 o
  11   1  16       43.69       27.18     31.13 o
  12   1  16       53.04       46.17     46.73 o
  13   1  16       15.84       42.95     68.75 o
   0   2  16        7.49      -12.97     38.92 o
   1   2  16        0.01      -18.16     22.78 o
   2   2  16      316.90      251.34     34.59 o
   3   2  16       11.98       25.95     27.52 o
   4   2  16       39.35       38.30     41.08 o
   5   2  16      116.72      153.41     45.40 o
   6   2  16       10.03       19.89     21.59 o
   7   2  16      174.16      157.18     51.89 o
   8   2  16        3.93       17.30     32.43 o
   9   2  16        2.66       12.97     30.58 o
  10   2  16      189.69      101.98     35.19 o
  11   2  16      100.05       56.55     38.36 o
  12   2  16        9.16       84.85     56.01 o
   1   3  16       19.50       -7.89     25.86 o
   2   3  16       66.23       43.24     22.78 o
   3   3  16      191.78      192.19     27.01 o
   4   3  16      144.52      138.91     27.01 o
   5   3  16      117.76      157.86     24.46 o
   6   3  16       53.05       45.10     18.90 o
   7   3  16      218.54      182.61     27.52 o
   8   3  16       40.69       19.37     34.27 o
   9   3  16        1.25        8.65     33.37 o
  10   3  16        5.68        8.03     31.13 o
  11   3  16       31.32       34.02     41.17 o
  12   3  16       19.08       -4.58     62.70 o
   0   4  16        4.00       34.59     34.59 o
   1   4  16       87.30       55.96     24.80 o
   2   4  16        0.40        5.19     22.78 o
   3   4  16       43.33       32.43     21.40 o
   4   4  16       11.12       -7.98     19.70 o
   5   4  16       33.10       26.94     19.70 o
   6   4  16       49.22       64.86     21.59 o
   7   4  16      126.43      107.54     41.08 o
   8   4  16       27.44       35.61     25.86 o
   9   4  16       64.08       67.03     30.58 o
  10   4  16       98.96       71.26     30.52 o
  11   4  16       61.71       33.51     36.31 o
  12   4  16       50.99       50.54     48.64 o
   1   5  16      168.71      168.75     25.54 o
   2   5  16      328.05      331.04     28.93 o
   3   5  16      154.22      146.51     41.08 o
   4   5  16        2.13       20.29     38.92 o
   5   5  16       41.30       77.48     17.59 o
   6   5  16       36.94       41.72     25.86 o
   7   5  16      291.45      237.26     49.73 o
   8   5  16       82.85       91.03     30.12 o
   9   5  16       19.29       96.93     36.31 o
  10   5  16        1.26      -31.13     31.13 o
  11   5  16       52.89       70.85     39.40 o
   0   6  16       21.66       25.95     30.27 o
   1   6  16       20.62       29.55     17.59 o
   2   6  16       35.19       46.95     20.76 o
   3   6  16        6.41        6.10     25.86 o
   4   6  16       25.39        5.99     25.95 o
   5   6  16       30.09       32.43     27.52 o
   6   6  16      115.99      123.41     30.58 o
   7   6  16       71.34       75.37     64.86 o
   8   6  16       17.56       37.78     27.98 o
   9   6  16       16.35       18.53     32.00 o
  10   6  16        0.00       93.34     44.26 o
  11   6  16       34.06       39.44     36.76 o
   1   7  16      263.18      239.09     21.40 o
   2   7  16       28.47       11.79     16.61 o
   3   7  16       10.99       -7.32     18.33 o
   4   7  16        9.46       -1.57     15.02 o
   5   7  16      107.30      100.24     30.27 o
   6   7  16       47.76       58.92     33.37 o
   7   7  16       39.29       22.13     25.86 o
   8   7  16        1.09       23.78     30.12 o
   9   7  16        8.30        6.18     31.13 o
  10   7  16       25.45       35.16     34.27 o
   0   8  16        7.38        4.32     12.97 o
   1   8  16        0.05        6.49      9.17 o
   2   8  16        8.45       19.15     12.97 o
   3   8  16        1.20        8.65     12.23 o
   4   8  16        6.45       16.96     23.78 o
   5   8  16        6.80       11.62     23.89 o
   6   8  16       34.34       25.95     21.62 o
   7   8  16        8.81       -8.39     24.80 o
   8   8  16        0.20        0.86     28.78 o
   9   8  16       13.32      -13.54     30.52 o
   1   9  16       30.67       49.73     23.78 o
   2   9  16        0.01       -8.07     22.78 o
   3   9  16        1.85      -17.59     17.59 o
   4   9  16       33.06       32.67     34.59 o
   5   9  16      323.63      326.39     49.73 o
   6   9  16        4.21      -23.21     23.21 o
   7   9  16        5.73       23.78     24.61 o
   8   9  16       18.64       47.75     27.99 o
   0  10  16       28.97       17.30     30.27 o
   1  10  16       39.29       54.05     24.46 o
   2  10  16        9.95       10.95     22.78 o
   3  10  16       35.63        4.32     51.89 o
   4  10  16        4.14      -37.84    101.62 o
   5  10  16       94.15       80.72     31.88 o
   6  10  16       34.33       41.34     56.22 o
   1  11  16       10.88       37.48     75.67 o
   2  11  16        2.66      -16.22     33.37 o
   3  11  16        0.66        4.32     30.94 o
   4  11  16        6.21       45.40     54.05 o
   1   1  17      116.53      167.07     60.54 o
   2   1  17       34.22       28.11     41.08 o
   3   1  17      447.87      429.45     35.06 o
   4   1  17        0.20      -22.78     22.78 o
   5   1  17       77.98       87.76     25.86 o
   6   1  17        2.35      -18.16     22.78 o
   7   1  17       26.42       46.76     23.89 o
   8   1  17       13.98       23.78     24.46 o
   9   1  17      122.44       89.03     34.59 o
  10   1  17       46.15       79.50     51.89 o
  11   1  17       89.48      116.26     38.36 o
  12   1  17       16.62       74.88     57.86 o
   0   2  17        3.98        8.65     38.92 o
   1   2  17       59.12       77.12     32.43 o
   2   2  17       62.60       45.52     28.11 o
   3   2  17       54.62       75.67     27.52 o
   4   2  17      191.27      193.25     28.11 o
   5   2  17        1.29       25.95     24.46 o
   6   2  17      127.04      135.61     27.98 o
   7   2  17        0.64       -2.43     23.89 o
   8   2  17      153.31      129.93     34.59 o
   9   2  17       12.25      -25.55     41.08 o
  10   2  17       53.43       31.06     33.22 o
  11   2  17       17.69       20.08     37.80 o
  12   2  17        0.67       21.04     55.03 o
   1   3  17       53.16       60.25     36.76 o
   2   3  17      419.11      422.94     34.27 o
   3   3  17      159.80      165.97     28.11 o
   4   3  17      186.68      171.49     27.01 o
   5   3  17       22.79        8.65     21.40 o
   6   3  17      194.94      187.01     28.11 o
   7   3  17       28.41       25.08     25.95 o
   8   3  17      147.44       67.90     19.68 o
   9   3  17      214.30      203.48     58.38 o
  10   3  17       28.48       40.46     37.80 o
  11   3  17       13.81       43.08     39.20 o
   0   4  17      568.91      536.21     47.57 o
   1   4  17        6.65        6.10     24.80 o
   2   4  17       61.82       42.67     23.78 o
   3   4  17      183.39      192.55     27.98 o
   4   4  17       49.74       29.03     21.62 o
   5   4  17       49.77       38.92     25.95 o
   6   4  17       15.06       29.65     20.76 o
   7   4  17        4.72       20.48     28.93 o
   8   4  17       20.78       17.48     32.74 o
   9   4  17       74.16       45.76     35.19 o
  10   4  17        4.57       15.13     30.58 o
  11   4  17        0.10       33.51     47.79 o
   1   5  17       75.44       57.08     21.59 o
   2   5  17       21.41       32.12     20.76 o
   3   5  17       10.20      -21.35     23.89 o
   4   5  17        0.30       -8.36     22.78 o
   5   5  17      120.03       91.45     23.89 o
   6   5  17        0.01      -16.16     34.59 o
   7   5  17        1.71       30.27     23.89 o
   8   5  17       13.43        2.88     32.00 o
   9   5  17       27.80       45.99     32.00 o
  10   5  17        0.25       10.38     75.67 o
   0   6  17        1.48       38.92     30.27 o
   1   6  17      656.72      690.47     33.22 o
   2   6  17       86.69       67.58     30.27 o
   3   6  17        4.69      -15.13     28.11 o
   4   6  17        0.31       -2.52     17.59 o
   5   6  17        1.10      -13.84     30.12 o
   6   6  17      135.53      127.89     30.12 o
   7   6  17       94.85       92.84     25.86 o
   8   6  17       34.12       31.84     33.22 o
   9   6  17       17.76      -14.21     31.13 o
  10   6  17       16.37       83.76     43.24 o
   1   7  17       56.59       41.08     18.35 o
   2   7  17        3.68       -3.99     23.78 o
   3   7  17       73.74       85.73     20.76 o
   4   7  17        2.46        0.79     15.02 o
   5   7  17        0.36      -24.35     27.98 o
   6   7  17       40.64       23.30     25.54 o
   7   7  17        4.41       39.12     29.46 o
   8   7  17        4.49       40.57     29.46 o
   9   7  17        1.11       10.81     27.52 o
   0   8  17       45.37       30.27     17.30 o
   1   8  17        0.70       -2.16     11.12 o
   2   8  17        5.78       -1.44     13.51 o
   3   8  17        5.96       -4.32     15.29 o
   4   8  17       91.69       66.88     22.78 o
   5   8  17       27.96       34.34     25.86 o
   6   8  17       59.73       17.55     24.80 o
   7   8  17       11.04        5.65     31.61 o
   8   8  17       35.71       40.11     38.27 o
   1   9  17       65.51       42.38     22.78 o
   2   9  17        4.58       16.96     19.70 o
   3   9  17       83.33       62.20     51.89 o
   4   9  17       67.06       18.05     24.47 o
   5   9  17       18.33      -11.24     34.59 o
   6   9  17      188.50      132.03     45.56 o
   7   9  17        0.70      -59.22     69.19 o
   0  10  17        0.72       56.22     43.24 o
   1  10  17        2.32       27.39     38.92 o
   2  10  17        0.01       41.80     40.52 o
   3  10  17        0.43      119.16    151.35 o
   4  10  17        0.75      -38.92     38.92 o
   5  10  17       34.91       63.38     43.24 o
   0   0  18        4.16      -64.86     64.86 o
   1   0  18       14.86       34.59     34.59 o
   2   0  18        3.37       17.30     47.57 o
   3   0  18     1093.18     1219.43     82.16 o
   4   0  18      102.19      112.43     38.92 o
   5   0  18     1082.80     1193.49     82.16 o
   6   0  18      283.10      363.24     47.57 o
   7   0  18       58.94       30.27     38.92 o
   8   0  18       22.74       25.95     56.22 o
   9   0  18       86.55       25.95     43.24 o
  10   0  18      211.02      242.16     56.22 o
  11   0  18       10.38      -69.19     86.48 o
   1   1  18       48.91       54.43     25.86 o
   2   1  18       57.67        3.24     23.89 o
   3   1  18      214.78      207.47     32.43 o
   4   1  18       10.73       13.74     25.86 o
   5   1  18       53.45       90.94     25.95 o
   6   1  18       38.34       40.94     34.59 o
   7   1  18        5.30        9.16     58.38 o
   8   1  18        7.94       -7.41     21.62 o
   9   1  18        0.01      -18.53     58.38 o
  10   1  18       14.78      -40.59     40.59 o
  11   1  18       39.92      -44.26     64.86 o
   0   2  18      853.53      934.03     77.84 o
   1   2  18       36.54       27.39     27.01 o
   2   2  18       95.52      107.47     34.59 o
   3   2  18      234.13      242.36     41.08 o
   4   2  18       89.05       73.51     43.24 o
   5   2  18       17.01       53.78     23.89 o
   6   2  18        7.33       11.24     22.78 o
   7   2  18        2.49        0.23     28.93 o
   8   2  18      231.09      206.99     32.00 o
   9   2  18       17.84       28.83     25.95 o
  10   2  18       12.17       -3.36     37.27 o
  11   2  18        0.14        4.32     48.92 o
   1   3  18       17.67       39.40     27.01 o
   2   3  18       40.72       75.04     25.95 o
   3   3  18       60.85       92.97     27.52 o
   4   3  18       31.64       40.54     23.89 o
   5   3  18        2.95       17.59     28.11 o
   6   3  18        7.10        8.94     28.11 o
   7   3  18       48.87       33.73     21.59 o
   8   3  18       33.39       26.49     23.89 o
   9   3  18       85.89       52.68     43.24 o
  10   3  18      107.56       66.63     60.54 o
   0   4  18      277.37      229.18     34.59 o
   1   4  18       78.00       82.64     27.01 o
   2   4  18       43.47       61.68     47.57 o
   3   4  18       14.51       25.95     38.92 o
   4   4  18        4.99       17.30     34.59 o
   5   4  18       14.57      -20.18     22.78 o
   6   4  18       88.76       96.68     22.25 o
   7   4  18       84.98       63.78     15.81 o
   8   4  18       58.52       42.68     67.03 o
   9   4  18       75.93       14.21     32.00 o
  10   4  18       21.54       42.62     52.92 o
   1   5  18       79.37       97.10     22.78 o
   2   5  18       32.08       58.38     32.43 o
   3   5  18        3.89       10.81     27.52 o
   4   5  18        1.30      -16.43     45.40 o
   5   5  18       36.23       34.59     21.59 o
   6   5  18        0.15       17.91     31.13 o
   7   5  18       20.23       46.70     30.12 o
   8   5  18       41.82       77.49     38.92 o
   9   5  18       42.46        4.32     35.19 o
   0   6  18      154.76      121.08     25.95 o
   1   6  18       22.08       -2.16     21.40 o
   2   6  18        0.00      -23.95     30.27 o
   3   6  18       33.00       85.91     22.78 o
   4   6  18       11.60        5.04     17.59 o
   5   6  18       36.80       47.26     49.73 o
   6   6  18        5.45       45.21     33.22 o
   7   6  18        6.35       20.94     28.93 o
   8   6  18        0.00       34.59     45.40 o
   9   6  18        3.44       17.63     38.36 o
   1   7  18       12.74       -9.83     16.61 o
   2   7  18       16.77       29.40     21.59 o
   3   7  18        1.39        0.33     23.78 o
   4   7  18       11.34        3.14     19.46 o
   5   7  18      121.82       92.75     30.12 o
   6   7  18        0.69       -6.49     24.46 o
   7   7  18       35.95       35.46     28.78 o
   8   7  18        3.83       51.34     41.08 o
   0   8  18       87.74       51.89     21.62 o
   1   8  18        4.60       -6.49     12.23 o
   2   8  18        1.90       15.13     15.29 o
   3   8  18       13.86       21.62     16.61 o
   4   8  18       45.65       57.37     22.78 o
   5   8  18        9.70      -13.34     33.17 o
   6   8  18       46.07       44.57     31.61 o
   7   8  18       34.32       17.30     32.00 o
   1   9  18        2.62        0.25     32.43 o
   2   9  18        1.81      -16.32     64.86 o
   3   9  18       53.41       35.46     33.56 o
   4   9  18        0.01       15.23     30.52 o
   5   9  18        2.49      -20.76     28.78 o
   0  10  18       35.36       21.62     51.89 o
   1  10  18       73.94       89.49    153.51 o
   2  10  18        7.06       53.62     43.18 o
   1   1  19        1.26      -17.30     54.05 o
   2   1  19        4.44       -4.78     28.93 o
   3   1  19      332.60      342.46     39.40 o
   4   1  19        3.10       39.40     27.01 o
   5   1  19        9.87        2.16     28.11 o
   6   1  19       12.97       -4.32     30.58 o
   7   1  19       19.87        1.44     54.05 o
   8   1  19       13.06       -3.41     28.93 o
   9   1  19        2.60       -2.16     33.63 o
  10   1  19        0.00      -12.73     48.40 o
   0   2  19      170.29      164.32     47.57 o
   1   2  19        9.54       12.49     27.01 o
   2   2  19       41.06       80.38     25.86 o
   3   2  19        0.24       -4.10     27.98 o
   4   2  19       21.10       -4.32     27.52 o
   5   2  19       42.54       32.97     23.89 o
   6   2  19        1.21       -3.78     23.89 o
   7   2  19        7.66       23.00     75.67 o
   8   2  19      108.96       87.35     49.73 o
   9   2  19        8.81      -11.03     56.22 o
  10   2  19       12.16      120.74    114.59 o
   1   3  19        0.04        3.31     25.86 o
   2   3  19        6.57        7.28     28.93 o
   3   3  19        0.79       36.19     28.93 o
   4   3  19        3.23      -23.40     43.24 o
   5   3  19        1.21        5.65     18.33 o
   6   3  19       17.46      -32.30     38.92 o
   7   3  19       19.97       15.13     22.25 o
   8   3  19       74.25        3.50     32.00 o
   9   3  19        4.56      -62.70     62.70 o
   0   4  19      287.78      289.72     43.24 o
   1   4  19      278.29      288.41     35.06 o
   2   4  19        2.34       32.43     24.46 o
   3   4  19       52.89       42.38     22.78 o
   4   4  19       12.25       13.23     25.86 o
   5   4  19        6.93      -13.84     22.78 o
   6   4  19       34.66       30.27     36.76 o
   7   4  19        0.17       22.92     30.27 o
   8   4  19       61.67       85.31     32.00 o
   9   4  19        1.05       -5.88     38.13 o
   1   5  19        9.00       13.74     24.80 o
   2   5  19        5.37      -16.49     45.40 o
   3   5  19       10.83       43.01     27.98 o
   4   5  19        1.56       -6.22     23.89 o
   5   5  19       21.18       28.65     67.03 o
   6   5  19        4.43      -15.60     62.70 o
   7   5  19        2.39       24.09     31.13 o
   8   5  19        8.84        3.84     39.20 o
   0   6  19      235.14      220.54     34.59 o
   1   6  19       44.80       56.22     32.43 o
   2   6  19       13.57       27.94     25.95 o
   3   6  19        0.19      -22.78     22.78 o
   4   6  19        6.34       -5.34     24.80 o
   5   6  19       67.50       98.14     35.06 o
   6   6  19       15.68       62.10     38.13 o
   7   6  19        3.84       46.39     33.22 o
   1   7  19        0.00       22.62     41.08 o
   2   7  19        1.42      -21.59     21.59 o
   3   7  19        3.89       15.28     22.78 o
   4   7  19        4.44      -37.39     45.40 o
   5   7  19        0.53       10.81     30.12 o
   6   7  19       45.12       25.95     38.92 o
   0   8  19      117.97      168.65     34.59 o
   1   8  19        0.57       -6.92     22.78 o
   2   8  19        0.36       14.05     45.40 o
   3   8  19       20.62       28.62     29.46 o
   4   8  19       42.80       83.32     58.38 o
   5   8  19        4.33       55.35     38.13 o
   1   9  19       21.62      -11.53     41.19 o
   2   9  19        9.38      -10.33     40.36 o
   0   0  20      196.77      160.00     99.46 o
   1   0  20      606.30      614.04     69.19 o
   2   0  20        3.68       34.59     43.24 o
   3   0  20      160.04      116.75     43.24 o
   4   0  20       15.37       34.59     38.92 o
   5   0  20       43.82        8.65     38.92 o
   6   0  20      156.07      121.08     38.92 o
   7   0  20        0.98       43.24     47.57 o
   8   0  20       11.31       51.89     51.89 o
   9   0  20        0.22      -73.51     73.51 o
   1   1  20       87.84      120.08     32.00 o
   2   1  20       73.24       95.13     33.63 o
   3   1  20        1.70       -8.42     28.93 o
   4   1  20       22.61       46.70     51.89 o
   5   1  20       25.23        7.51     28.93 o
   6   1  20       29.34       14.24     58.38 o
   7   1  20        9.13       90.17     49.73 o
   8   1  20       69.63       76.66     36.76 o
   9   1  20        1.96       35.67     90.81 o
   0   2  20      188.17      172.97     51.89 o
   1   2  20       71.59       43.47     36.76 o
   2   2  20       38.21       10.81     27.52 o
   3   2  20       14.94       42.46     32.00 o
   4   2  20        3.25       14.57     28.93 o
   5   2  20        0.13       13.93     27.01 o
   6   2  20        1.36      -27.52     27.52 o
   7   2  20        4.95       15.13     30.58 o
   8   2  20        1.47       22.37     67.03 o
   1   3  20       43.66       66.00     28.93 o
   2   3  20        0.53       19.22     27.01 o
   3   3  20        0.06        7.51     28.93 o
   4   3  20       24.34       55.71     24.80 o
   5   3  20       38.37       33.30     30.27 o
   6   3  20        6.33       16.82     27.01 o
   7   3  20       83.44       72.07     42.54 o
   8   3  20        3.19      -23.71     39.04 o
   0   4  20       43.57       82.16     43.24 o
   1   4  20        9.92       33.00     30.27 o
   2   4  20       18.17       75.78     32.00 o
   3   4  20        2.27      -27.98     27.98 o
   4   4  20        0.13        7.30     23.89 o
   5   4  20       61.54       74.02     28.11 o
   6   4  20        4.72      104.78     51.89 o
   7   4  20       22.15      102.45     36.67 o
   8   4  20        2.44       -5.02     65.35 o
   1   5  20      110.01      129.66     28.93 o
   2   5  20        7.77       45.84     28.78 o
   3   5  20        1.60      -30.58     30.58 o
   4   5  20        5.27        3.46     28.78 o
   5   5  20       71.06       60.11     58.38 o
   6   5  20        4.19       43.24     30.58 o
   7   5  20        1.39       44.80     37.40 o
   0   6  20        4.06      -25.95     25.95 o
   1   6  20        0.04      -23.78     23.78 o
   2   6  20        0.05       36.12     25.86 o
   3   6  20        5.00        8.65     31.13 o
   4   6  20        0.05       -5.54     33.92 o
   5   6  20       12.01       42.90     37.40 o
   6   6  20       12.55       17.30     36.69 o
   1   7  20       69.12       63.90     27.01 o
   2   7  20        9.38      -29.27     31.61 o
   3   7  20        9.08       22.95     36.67 o
   4   7  20       26.13       91.43     47.57 o
   0   8  20       20.77       25.95     56.22 o
   1   8  20       20.55       -9.78     35.06 o
   2   8  20        2.91       82.89     80.64 o
   1   1  21      283.24      316.79     49.73 o
   2   1  21        6.58       -9.79     28.93 o
   3   1  21       63.37        7.27     32.00 o
   4   1  21        1.98       30.95     28.93 o
   5   1  21        7.01       27.91     33.22 o
   6   1  21       21.51       25.59     36.31 o
   7   1  21       59.53       -6.67     36.31 o
   0   2  21       88.21      151.35     51.89 o
   1   2  21       28.77       14.35     32.00 o
   2   2  21      114.15      136.27     71.35 o
   3   2  21       13.36        9.83     36.76 o
   4   2  21       10.03       -1.82     27.98 o
   5   2  21       42.78        2.81     30.12 o
   6   2  21        2.00        8.65     45.40 o
   7   2  21       12.04        2.77     37.40 o
   1   3  21        2.14       18.87     33.22 o
   2   3  21       13.97       10.90     51.89 o
   3   3  21       40.96       65.09     67.03 o
   4   3  21       25.89       49.97     27.01 o
   5   3  21       16.60       30.50     27.98 o
   6   3  21        5.40      -16.86     45.40 o
   0   4  21       41.36        8.65     38.92 o
   1   4  21        9.59       25.18     25.86 o
   2   4  21        0.97       32.22     45.40 o
   3   4  21        4.87       -2.16     24.46 o
   4   4  21       15.90       83.89     28.78 o
   5   4  21        4.35      -34.27     34.27 o
   6   4  21        1.07      -52.76     57.57 o
   1   5  21        0.15       12.97     27.52 o
   2   5  21        8.14       40.77     32.00 o
   3   5  21       18.83      -26.15     26.15 o
   4   5  21       30.90       33.04     38.13 o
   5   5  21       15.56       28.03     60.54 o
   0   6  21        3.15       47.57     43.24 o
   1   6  21        7.13       75.33     34.59 o
   2   6  21       74.33       99.65     43.24 o
   3   6  21       12.70       93.90     39.94 o
   0   0  22      149.12      160.00     60.54 o
   1   0  22      117.51      108.11     51.89 o
   2   0  22       55.06       34.59     47.57 o
   3   0  22        0.17       82.16     56.22 o
   4   0  22       53.14        0.00     60.54 o
   5   0  22        9.04       21.62     51.89 o
   1   1  22       14.26       23.95     39.40 o
   2   1  22      152.29      119.76     35.06 o
   3   1  22       12.14       -3.95     34.27 o
   4   1  22        9.03       50.32     41.08 o
   5   1  22        2.09       10.50     62.70 o
   0   2  22        8.17      -21.62     69.19 o
   1   2  22       95.11      114.16     38.13 o
   2   2  22      189.35      255.20     39.75 o
   3   2  22       65.69       46.81     35.06 o
   4   2  22        1.52        1.26     41.08 o
   5   2  22       32.67       34.59     86.48 o
   1   3  22        5.95       25.38     34.27 o
   2   3  22       36.92       62.50     49.73 o
   3   3  22        5.46        6.38     32.00 o
   4   3  22        1.01      -38.13     38.13 o
   0   4  22        8.83      -43.24     43.24 o
   1   4  22        2.46       47.94     34.27 o
   2   4  22       30.05       84.49     38.36 o
   3   4  22        2.31      123.55     62.70 o
   1   5  22        3.26        8.48     37.40 o
   1   1  23       53.45       45.97     43.24 o
   2   1  23        7.88      -42.81     42.81 o
   0   2  23       13.82      -12.97     51.89 o
 
